# Supplementary material for: Investigating highly replicated asthma genes as candidate genes for allergic rhinitis
Source: BMC Med Genet. 2013 May 10;14:51. doi: 10.1186/1471-2350-14-51 (PMC3653682; doi:10.1186/1471-2350-14-51)
Supplement: Additional file 1: Table S1 — Complete association results for the AR phenotype and allergen sensitization in the Swedish population. [file 1471-2350-14-51-S1.xls]

## Sheet: Uppdaterad_20101210
Table E1 : Complete association results for the AR phenotype and allergen sensitization in the Swedish population
Gene	SNP ID	Chromosome position		Study MAF	HW test	Association test				OR	95% CI		Kruskal-Wallis test
						Allele		Genotype			Lower	Upper	Birch		Timothy
GSTM1	rs2071487	1	110233081	0.227	0.0001	0.381461	(0.90)	0.282937	(0.93)	1.125	0.864	1.465	0.745163	(0.99)	0.711212	(0.77)
IL10	rs3024498	1	206941529	0.264	0.837	0.675395	(0.99)	0.786692	(0.99)	0.9474	0.7355	1.22	0.274408	(0.95)	0.00940577	(0.31)
IL10	rs3024495	1	206942413	0.135	0.74	0.733797	(0.99)	0.419668	(0.93)	1.058	0.7642	1.465	0.90044	(0.99)	0.0940133	(0.49)
IL10	rs3024509	1	206943297	0.063	0.761	0.0822703	(0.72)	0.183626	(0.92)	0.6477	0.3955	1.061	0.234455	(0.94)	0.806711	(0.77)
IL10	rs1878672	1	206943713	0.46	1	0.279826	(0.86)	0.309633	(0.93)	0.8837	0.7062	1.106	0.826075	(0.99)	0.523429	(0.76)
IL10	rs3024493	1	206943968	0.14	0.534	0.72211	(0.99)	0.447809	(0.93)	1.059	0.7707	1.456	0.983996	(0.99)	0.0857493	(0.49)
IL10	rs3024492	1	206944112	0.261	0.921	0.482558	(0.93)	0.735028	(0.99)	0.9123	0.706	1.179	0.17031	(0.87)	0.0250269	(0.36)
IL10	rs1554286	1	206944233	0.193	0.0081	0.732396	(0.99)	0.902579	(0.99)	1.05	0.7925	1.392	0.876438	(0.99)	0.472857	(0.72)
IL10	rs1518111	1	206944645	0.228	0.061	0.236995	(0.86)	0.337254	(0.93)	1.173	0.9004	1.528	0.685911	(0.98)	0.67105	(0.77)
IL10	rs1518110	1	206944861	0.228	0.0607	0.399688	(0.90)	0.35103	(0.93)	1.12	0.8604	1.458	0.648987	(0.96)	0.754841	(0.77)
IL10	rs3021094	1	206944952	0.092	0.159	0.0201851	(0.72)	0.07792	(0.92)	1.55	1.069	2.249	0.420817	(0.95)	0.239055	(0.62)
IL10	rs1800893	1	206947167	0.464	0.693	0.281887	(0.86)	0.246938	(0.93)	0.8844	0.7071	1.106	0.863899	(0.99)	0.547207	(0.77)
CTLA4	rs11571317	2	204732008	0.058	0.495	0.334106	(0.90)	0.55508	(0.94)	1.259	0.7884	2.01	0.328252	(0.95)	0.682965	(0.77)
CTLA4	rs5742909	2	204732347	0.095	0.19	0.0670843	(0.72)	0.12531	(0.92)	0.6897	0.4625	1.028	0.163243	(0.87)	0.773813	(0.77)
CTLA4	rs231775	2	204732714	0.427	0.877	0.869436	(0.99)	0.975526	(0.99)	1.019	0.8137	1.276	0.199979	(0.89)	0.34411	(0.62)
CTLA4	rs3087243	2	204738919	0.406	0.469	0.365514	(0.90)	0.05645	(0.92)	1.111	0.8846	1.395	0.610418	(0.95)	0.638804	(0.77)
IL13	rs20541	5	131995964	0.202	0.155	0.866539	(0.99)	0.312199	(0.93)	1.024	0.7761	1.351	0.000397073	(0.038)	0.576241	(0.77)
IL13	rs848	5	131996500	0.2	0.183	0.977286	(0.99)	0.360429	(0.93)	0.996	0.7534	1.317	0.000672103	(0.043)	0.558036	(0.77)
N.D.	rs1295683	5	131998876	0.116	0.72	0.990179	(0.99)	0.666631	(0.98)	0.9978	0.7059	1.41	0.0941503	(0.87)	0.959929	(0.81)
N.D.	rs2243297	5	131999171	0.032	1	0.852165	(0.99)	0.751763	(0.99)	0.9412	0.4976	1.78	0.943721	(0.99)	0.516742	(0.76)
IL4	rs2243248	5	132008644	0.064	0.346	0.583703	(0.95)	0.288238	(0.93)	0.879	0.554	1.395	0.00444698	(0.21)	0.521938	(0.76)
IL4	rs2070874	5	132009710	0.163	0.128	0.418179	(0.90)	0.704718	(0.98)	1.131	0.8396	1.523	0.0505684	(0.87)	0.0158186	(0.31)
IL4	rs2227284	5	132012725	0.318	0.289	0.745724	(0.99)	0.514187	(0.93)	1.042	0.8117	1.338	0.0149528	(0.57)	0.184424	(0.59)
IL4	rs2243266	5	132013789	0.163	0.11	0.328724	(0.90)	0.599808	(0.94)	1.162	0.8597	1.57	0.0462708	(0.87)	0.0144911	(0.31)
IL4	rs2243288	5	132017944	0.179	0.109	0.36469	(0.90)	0.476151	(0.93)	1.143	0.856	1.526	0.0461457	(0.87)	0.0129427	(0.31)
CD14	rs4914	5	140011468	0.117	0.0591	0.138434	(0.72)	0.342546	(0.93)	1.292	0.9201	1.813	0.0673014	(0.87)	0.872663	(0.78)
CD14	rs2569190	5	140012916	0.453	0.696	0.537524	(0.93)	0.822394	(0.99)	1.073	0.8573	1.344	0.735193	(0.99)	0.598211	(0.77)
CD14	rs2915863	5	140014377	0.395	0.864	0.437375	(0.93)	0.6097	(0.94)	1.095	0.8714	1.375	0.421811	(0.95)	0.974916	(0.81)
SPINK5	rs1017222	5	147452211	0.396	0.0901	0.221191	(0.86)	0.488714	(0.93)	1.152	0.9183	1.445	0.938728	(0.99)	0.0932625	(0.49)
SPINK5	rs4357026	5	147457939	0.398	0.042	0.221167	(0.86)	0.497612	(0.93)	1.153	0.9177	1.449	0.770148	(0.99)	0.0480557	(0.45)
SPINK5	rs7711953	5	147468234	0.486	0.244	0.235308	(0.86)	0.43962	(0.93)	0.8734	0.6983	1.092	0.470702	(0.95)	0.340365	(0.62)
SPINK5	rs6864920	5	147474627	0.439	0.0224	0.204616	(0.86)	0.459894	(0.93)	1.156	0.9241	1.445	0.820046	(0.99)	0.321522	(0.62)
SPINK5	rs6892205	5	147475386	0.488	0.225	0.198132	(0.86)	0.215546	(0.92)	0.8315	0.6648	1.04	0.484528	(0.95)	0.353832	(0.63)
SPINK5	rs4705054	5	147478402	0.118	0.461	0.529041	(0.93)	0.795658	(0.99)	1.017	0.7206	1.435	0.621519	(0.95)	0.177856	(0.59)
SPINK5	rs2303064	5	147480080	0.119	0.376	0.874085	(0.99)	0.487675	(0.93)	1.028	0.73	1.448	0.415144	(0.95)	0.223335	(0.62)
SPINK5	rs3777143	5	147487479	0.383	0.168	0.132565	(0.72)	0.329684	(0.93)	1.192	0.948	1.5	0.751106	(0.99)	0.0547243	(0.45)
SPINK5	rs7711927	5	147489495	0.498	0.438	0.599666	(0.95)	0.339932	(0.93)	0.8569	0.6854	1.071	0.461974	(0.95)	0.528884	(0.76)
SPINK5	rs2287768	5	147491532	0.181	0.301	0.551786	(0.93)	0.662359	(0.98)	1.091	0.8192	1.453	0.97422	(0.99)	0.338788	(0.62)
SPINK5	rs3815738	5	147493600	0.072	0.766	0.683881	(0.99)	0.891041	(0.99)	1.094	0.7109	1.682	0.508718	(0.95)	0.750065	(0.77)
SPINK5	rs1862439	5	147494931	0.382	0.295	0.165905	(0.82)	0.398158	(0.93)	1.174	0.9354	1.475	0.819566	(0.99)	0.109397	(0.49)
SPINK5	rs2052532	5	147496307	0.361	0.355	0.939607	(0.99)	0.980034	(0.99)	0.9911	0.786	1.25	0.442362	(0.95)	0.25631	(0.62)
SPINK5	rs9325071	5	147497338	0.133	0.871	0.599933	(0.95)	0.145108	(0.92)	1.091	0.7872	1.513	0.579938	(0.95)	0.646912	(0.77)
SPINK5	rs3777134	5	147498019	0.371	0.207	0.892519	(0.99)	0.986643	(0.99)	1.016	0.8039	1.285	0.231059	(0.94)	0.289836	(0.62)
SPINK5	rs9325073	5	147498652	0.234	0.329	0.688478	(0.99)	0.353123	(0.93)	0.9474	0.7276	1.234	0.895567	(0.99)	0.0199583	(0.31)
SPINK5	rs11745768	5	147499250	0.104	1	0.0505618	(0.72)	0.0548734	(0.92)	1.424	0.9978	2.031	0.294265	(0.95)	0.80643	(0.77)
SPINK5	rs2303070	5	147499891	0.076	1	0.475887	(0.93)	0.734977	(0.99)	1.165	0.7654	1.773	0.286391	(0.95)	0.622724	(0.77)
SPINK5	rs1422993	5	147503820	0.233	0.275	0.868742	(0.99)	0.313068	(0.93)	0.9779	0.7497	1.275	0.955396	(0.99)	0.0147228	(0.31)
SPINK5	rs3764930	5	147505116	0.365	0.278	0.825026	(0.99)	0.972203	(0.99)	1.027	0.8139	1.295	0.449942	(0.95)	0.18807	(0.59)
SPINK5	rs17705005	5	147506593	0.044	0.395	0.530509	(0.93)	0.549723	(0.94)	0.8367	0.4789	1.462	0.967327	(0.99)	0.259664	(0.62)
SPINK5	rs4263489	5	147516195	0.124	0.106	0.20836	(0.86)	0.471113	(0.93)	0.8005	0.5657	1.133	0.0485008	(0.87)	0.607489	(0.77)
SPINK5	rs7443321	5	147516323	0.06	0.0253	0.775739	(0.99)	0.142803	(0.92)	0.9335	0.5813	1.499	0.234392	(0.94)	0.979086	(0.81)
ADRB2	rs1042713	5	148206440	0.385	0.564	0.706732	(0.99)	0.418765	(0.93)	1.045	0.8317	1.312	0.169525	(0.87)	0.295862	(0.62)
ADRB2	rs1800888	5	148206885	0.012	1	0.918794	(0.99)	0.918298	(0.99)	1.054	0.3808	2.919	0.435884	(0.95)	0.172799	(0.59)
ADRB2	rs1042719	5	148207447	0.287	0.851	0.0705035	(0.72)	0.125936	(0.92)	0.7943	0.6187	1.02	0.929399	(0.99)	0.0818885	(0.49)
LTC4S	rs730012	5	179220638	0.286	1	0.135404	(0.72)	0.168137	(0.92)	1.206	0.9431	1.541	0.0418147	(0.87)	0.570939	(0.77)
NOD1	rs5743369	7	30468184	0.138	0.246	0.071455	(0.72)	0.211453	(0.92)	0.7315	0.5201	1.029	0.1779	(0.87)	0.814677	(0.77)
NOD1	rs10267377	7	30470869	0.308	0.786	0.474417	(0.93)	0.192362	(0.92)	1.092	0.8587	1.388	0.599973	(0.95)	0.679776	(0.77)
NOD1	rs2907749	7	30485741	0.286	0.92	0.238518	(0.86)	0.211386	(0.92)	1.159	0.9068	1.481	0.499824	(0.95)	0.446006	(0.72)
NOD1	rs2075820	7	30492237	0.243	0.394	0.117026	(0.72)	0.273943	(0.93)	0.8102	0.6225	1.054	0.118429	(0.87)	0.807327	(0.77)
NOD1	rs7789045	7	30494022	0.459	0.117	0.386789	(0.90)	0.596963	(0.94)	1.104	0.8821	1.382	0.28456	(0.95)	0.309862	(0.62)
NOD1	rs2075819	7	30494622	0.263	1	0.0769032	(0.72)	0.209519	(0.92)	0.7915	0.6107	1.026	0.168994	(0.87)	0.578531	(0.77)
NOD1	rs3823773	7	30499961	0.098	0.392	0.342516	(0.90)	0.396519	(0.93)	0.8312	0.5672	1.218	0.0834131	(0.87)	0.283439	(0.62)
NOD1	rs6949758	7	30501679	0.232	0.514	0.0692781	(0.72)	0.118611	(0.92)	0.7787	0.5944	1.02	0.52627	(0.95)	0.596413	(0.77)
NOD1	rs4363092	7	30503938	0.18	0.364	0.0502288	(0.72)	0.0450084	(0.92)	1.327	0.9992	1.763	0.434505	(0.95)	0.84486	(0.78)
NOD1	rs736782	7	30504273	0.177	0.185	0.114076	(0.72)	0.195749	(0.92)	0.7864	0.5835	1.06	0.162393	(0.87)	0.892884	(0.79)
NOD1	rs4720003	7	30508992	0.179	0.365	0.040695	(0.72)	0.0330728	(0.92)	1.346	1.012	1.79	0.474358	(0.95)	0.905503	(0.79)
NOD1	rs2529440	7	30511794	0.412	0.419	0.89125	(0.99)	0.782631	(0.99)	1.016	0.8091	1.276	0.187534	(0.87)	0.812705	(0.77)
NOD1	rs2970503	7	30513209	0.056	0.163	0.506435	(0.93)	0.493441	(0.93)	0.8442	0.512	1.392	0.422071	(0.95)	0.227843	(0.62)
NPSR1	rs2530547	7	34697922	0.35	0.674	0.301359	(0.89)	0.305298	(0.93)	0.8826	0.6964	1.119	0.778401	(0.99)	0.854399	(0.78)
NPSR1	rs887020	7	34697982	0.435	0.119	0.849462	(0.99)	0.238526	(0.93)	0.9784	0.7807	1.226	0.549668	(0.95)	0.390126	(0.66)
NPSR1	rs898070	7	34698865	0.362	0.241	0.605088	(0.95)	0.868707	(0.99)	0.9408	0.7463	1.186	0.664763	(0.97)	0.26869	(0.62)
NPSR1	rs2609226	7	34704794	0.457	0.216	0.347635	(0.90)	0.140762	(0.92)	0.8984	0.7183	1.124	0.388581	(0.95)	0.402341	(0.66)
NPSR1	rs2530567	7	34705001	0.196	1	0.260142	(0.86)	0.164241	(0.92)	1.172	0.889	1.545	0.489996	(0.95)	0.133123	(0.53)
NPSR1	rs2022142	7	34705950	0.1	1	0.0350567	(0.72)	0.0560867	(0.92)	1.473	1.026	2.116	0.86035	(0.99)	0.137875	(0.53)
NPSR1	rs10486653	7	34711663	0.258	0.373	0.0875551	(0.72)	0.192274	(0.92)	0.7964	0.6132	1.034	0.427056	(0.95)	0.719045	(0.77)
NPSR1	rs1379925	7	34715128	0.091	1	0.0213126	(0.72)	0.031055	(0.92)	1.559	1.066	2.28	0.873266	(0.99)	0.131842	(0.53)
NPSR1	rs1379923	7	34717238	0.253	0.413	0.0450777	(0.72)	0.111982	(0.92)	0.7623	0.5844	0.9945	0.313899	(0.95)	0.811493	(0.77)
NPSR1	rs10241525	7	34719244	0.097	0.511	0.480728	(0.93)	0.367881	(0.93)	0.872	0.5958	1.276	0.832631	(0.99)	0.235404	(0.62)
NPSR1	rs323916	7	34740832	0.293	0.269	0.50037	(0.93)	0.176064	(0.92)	1.087	0.8527	1.386	0.265929	(0.95)	0.847239	(0.78)
NPSR1	rs323917	7	34741643	0.064	0.768	0.506443	(0.93)	0.779052	(0.99)	1.166	0.7411	1.834	0.0483765	(0.87)	0.354949	(0.63)
NPSR1	rs323920	7	34747017	0.459	0.142	0.732794	(0.99)	0.591806	(0.94)	0.9617	0.7685	1.203	0.267712	(0.95)	0.967431	(0.81)
NPSR1	rs2022143	7	34756290	0.286	0.77	0.747047	(0.99)	0.948732	(0.99)	1.041	0.8139	1.333	0.542958	(0.95)	0.239535	(0.62)
NPSR1	rs324381	7	34768111	0.373	0.935	0.500673	(0.93)	0.516115	(0.93)	0.9239	0.7339	1.163	0.824954	(0.99)	0.0927165	(0.49)
NPSR1	rs182718	7	34769999	0.169	0.267	0.392024	(0.90)	0.401247	(0.93)	0.8772	0.6497	1.184	0.821292	(0.99)	0.681754	(0.77)
NPSR1	rs2392277	7	34782833	0.452	0.241	0.100723	(0.72)	0.0815323	(0.92)	1.206	0.9642	1.508	0.621406	(0.95)	0.361308	(0.63)
NPSR1	rs17788770	7	34793991	0.097	0.676	0.0832883	(0.72)	0.0350824	(0.92)	0.7056	0.4748	1.049	0.145239	(0.87)	0.465944	(0.72)
NPSR1	rs12534369	7	34804709	0.216	0.252	0.499914	(0.93)	0.77072	(0.99)	0.9102	0.6925	1.196	0.64291	(0.96)	0.0329958	(0.43)
NPSR1	rs324983	7	34818404	0.469	0.397	0.444274	(0.93)	0.657156	(0.98)	0.9166	0.7333	1.146	0.598426	(0.95)	0.111484	(0.49)
NPSR1	rs324986	7	34820597	0.495	0.166	0.494575	(0.93)	0.463898	(0.93)	0.8745	0.7002	1.092	0.602283	(0.95)	0.188618	(0.59)
NPSR1	rs11764233	7	34837032	0.087	0.644	0.777036	(0.99)	0.892398	(0.99)	0.9437	0.6318	1.41	0.58812	(0.95)	0.26352	(0.62)
NPSR1	rs325468	7	34855078	0.293	1	0.282979	(0.86)	0.319686	(0.93)	1.145	0.8943	1.465	0.897243	(0.99)	0.829287	(0.78)
NPSR1	rs725902	7	34865218	0.278	0.0982	0.196944	(0.86)	0.410072	(0.93)	0.8474	0.6588	1.09	0.269265	(0.95)	0.139101	(0.53)
NPSR1	rs1419868	7	34867557	0.435	0.756	0.0676611	(0.72)	0.147263	(0.92)	1.235	0.9846	1.55	0.634804	(0.96)	0.785221	(0.77)
NPSR1	rs17170012	7	34867912	0.119	0.594	0.122543	(0.72)	0.059534	(0.92)	1.302	0.9307	1.822	0.79421	(0.99)	0.39154	(0.66)
NPSR1	rs17789834	7	34871328	0.188	0.318	0.0105064	(0.70)	0.0385088	(0.92)	1.435	1.087	1.895	0.995448	(1.0)	0.500069	(0.75)
NPSR1	rs17170015	7	34872332	0.269	0.235	0.148543	(0.75)	0.271392	(0.93)	0.8287	0.642	1.07	0.458116	(0.95)	0.548714	(0.77)
NPSR1	rs17170017	7	34874209	0.25	0.756	0.120318	(0.72)	0.086147	(0.92)	1.223	0.9484	1.578	0.542345	(0.95)	0.010571	(0.31)
NPSR1	rs17789942	7	34874696	0.202	0.333	0.186892	(0.86)	0.261698	(0.93)	0.8275	0.6245	1.096	0.607419	(0.95)	0.588682	(0.77)
NPSR1	rs10259788	7	34883503	0.216	0.485	0.792975	(0.99)	0.958357	(0.99)	0.9641	0.734	1.266	0.911143	(0.99)	0.740077	(0.77)
NPSR1	rs10267935	7	34885503	0.247	0.169	0.818468	(0.99)	0.864189	(0.99)	0.97	0.7478	1.258	0.788188	(0.99)	0.797364	(0.77)
NPSR1	rs11768189	7	34888517	0.078	0.113	0.672823	(0.99)	0.112094	(0.92)	0.9127	0.5972	1.395	0.589399	(0.95)	0.0760194	(0.49)
NPSR1	rs6972158	7	34889182	0.335	0.601	0.970589	(0.99)	0.806002	(0.99)	0.9956	0.7867	1.26	0.736117	(0.99)	0.227587	(0.62)
NPSR1	rs2040854	7	34904806	0.217	0.493	0.278473	(0.86)	0.505506	(0.93)	0.8601	0.6549	1.13	0.754686	(0.99)	0.613609	(0.77)
NPSR1	rs1833090	7	34907786	0.274	0.494	0.986621	(0.99)	0.727715	(0.99)	0.9979	0.778	1.28	0.129414	(0.87)	0.772501	(0.77)
MS4A2	rs573790	11	59855385	0.425	0.128	0.404109	(0.90)	0.683373	(0.98)	1.102	0.8773	1.384	0.705104	(0.99)	0.734479	(0.77)
MS4A2	rs2847662	11	59856681	0.012	1	0.340701	(0.90)	0.337743	(0.93)	0.5792	0.1858	1.806	0.167336	(0.87)	0.102533	(0.49)
MS4A2	rs2583476	11	59857581	0.388	0.74	0.234352	(0.86)	0.427954	(0.93)	0.8693	0.69	1.095	0.439279	(0.95)	0.267964	(0.62)
MS4A2	rs2070970	11	59861983	0.393	0.812	0.233054	(0.86)	0.359386	(0.93)	0.8703	0.6927	1.094	0.611047	(0.95)	0.336993	(0.62)
MS4A2	rs569108	11	59863104	0.012	1	0.340215	(0.90)	0.337292	(0.93)	0.5789	0.1857	1.805	0.167872	(0.87)	0.101893	(0.49)
N.D.	rs10897270	11	62183007	0.428	0.437	0.419101	(0.90)	0.566409	(0.94)	1.097	0.8765	1.373	0.897481	(0.99)	0.0121354	(0.31)
SCGB1A1	rs4488202	11	62185598	0.232	0.653	0.124351	(0.72)	0.20964	(0.92)	0.8104	0.6197	1.06	0.54202	(0.95)	0.452357	(0.72)
SCGB1A1	rs3741240	11	62186542	0.331	0.221	0.0832496	(0.72)	0.126103	(0.92)	0.8082	0.635	1.029	0.366608	(0.95)	0.145738	(0.55)
SCGB1A1	rs11231085	11	62190448	0.358	0.738	0.0370808	(0.72)	0.00493321	(0.58)	1.277	1.015	1.608	0.508079	(0.95)	0.827268	(0.78)
N.D.	rs2509963	11	62192931	0.279	0.296	0.896305	(0.99)	0.639428	(0.96)	0.9835	0.7656	1.263	0.332591	(0.95)	0.480927	(0.73)
GSTP1	rs762803	11	67352256	0.443	0.745	0.909866	(0.99)	0.99346	(0.99)	0.987	0.7864	1.239	0.593453	(0.95)	0.278055	(0.62)
GSTP1	rs1695	11	67352689	0.336	0.436	0.82939	(0.99)	0.812874	(0.99)	1.026	0.8109	1.299	0.568976	(0.95)	0.179021	(0.59)
GSTP1	rs1138272	11	67353579	0.089	1	0.320717	(0.90)	0.279718	(0.93)	1.215	0.827	1.784	0.000218543	(0.038)	0.197411	(0.61)
STAT6	rs703817	12	57489828	0.46	1	0.588027	(0.95)	0.803756	(0.99)	1.063	0.8512	1.329	0.80873	(0.99)	0.398848	(0.66)
STAT6	rs324015	12	57490100	0.247	0.678	0.248484	(0.86)	0.441071	(0.93)	1.162	0.9002	1.501	0.583184	(0.95)	0.804095	(0.77)
N.D.	rs3024975	12	57491863	0.1	0.392	0.570571	(0.95)	0.828901	(0.99)	1.112	0.7706	1.605	0.785857	(0.99)	0.276009	(0.62)
N.D.	rs3024971	12	57493727	0.067	0.571	0.126965	(0.72)	0.203749	(0.92)	0.6947	0.4341	1.112	0.811756	(0.99)	0.873142	(0.78)
N.D.	rs167769	12	57503775	0.446	0.479	0.9089	(0.99)	0.701999	(0.98)	1.013	0.8086	1.27	0.084032	(0.87)	0.320116	(0.62)
NOS1	rs816361	12	117655131	0.276	0.773	0.414944	(0.90)	0.575097	(0.94)	1.109	0.8648	1.422	0.986464	(0.99)	0.299767	(0.62)
NOS1	rs2293045	12	117662610	0.129	0.381	0.269608	(0.86)	0.433273	(0.93)	0.8257	0.5874	1.161	0.798207	(0.99)	0.806895	(0.77)
NOS1	rs1875140	12	117672339	0.174	0.688	0.114421	(0.72)	0.293088	(0.93)	1.26	0.9453	1.68	0.679589	(0.97)	0.463503	(0.72)
NOS1	rs816354	12	117684716	0.105	0.838	0.828029	(0.99)	0.976935	(0.99)	1.041	0.723	1.5	0.108562	(0.87)	0.207616	(0.62)
NOS1	rs2291908	12	117685138	0.278	0.855	0.628868	(0.97)	0.611581	(0.94)	1.063	0.8288	1.364	0.413393	(0.95)	0.264468	(0.62)
NOS1	rs1093330	12	117696534	0.404	0.34	0.738645	(0.99)	0.763393	(0.99)	1.039	0.8291	1.303	0.374023	(0.95)	0.395226	(0.66)
NOS1	rs2293054	12	117701714	0.275	0.773	0.372048	(0.90)	0.488225	(0.93)	0.8919	0.6938	1.147	0.894792	(0.99)	0.10883	(0.49)
NOS1	rs2293055	12	117701884	0.113	0.438	0.838797	(0.99)	0.394621	(0.93)	1.037	0.7302	1.473	0.30544	(0.95)	0.904984	(0.79)
NOS1	rs6490121	12	117708195	0.319	0.248	0.609795	(0.95)	0.87814	(0.99)	0.976	0.7672	1.242	0.334096	(0.95)	0.0362647	(0.44)
NOS1	rs9658330	12	117727756	0.436	0.88	0.774342	(0.99)	0.766314	(0.99)	0.9677	0.7732	1.211	0.206014	(0.90)	0.182673	(0.59)
NOS1	rs532967	12	117732339	0.159	0.368	0.952988	(0.99)	0.773036	(0.99)	1.009	0.7413	1.374	0.962592	(0.99)	0.110679	(0.49)
NOS1	rs11611788	12	117738376	0.105	0.0949	0.987994	(0.99)	0.993397	(0.99)	0.9972	0.6931	1.435	0.820543	(0.99)	0.663192	(0.77)
NOS1	rs7298903	12	117747210	0.125	0.591	0.536325	(0.93)	0.701513	(0.98)	0.8973	0.6363	1.265	0.416758	(0.95)	0.657446	(0.77)
NOS1	rs7295972	12	117747368	0.477	0.35	0.978335	(0.99)	0.706365	(0.98)	1.003	0.803	1.253	0.0541454	(0.87)	0.0810356	(0.49)
NOS1	rs553715	12	117753856	0.393	0.365	0.729781	(0.99)	0.63417	(0.96)	1.041	0.8285	1.308	0.176885	(0.87)	0.0543018	(0.45)
NOS1	rs12578547	12	117763347	0.259	0.417	0.977696	(0.99)	0.276364	(0.93)	0.9964	0.7732	1.284	0.0911179	(0.87)	0.017893	(0.31)
NOS1	rs474523	12	117765810	0.163	0.571	0.929045	(0.99)	0.972022	(0.99)	1.014	0.7501	1.37	0.941563	(0.99)	0.108115	(0.49)
NOS1	rs3782218	12	117771511	0.184	0.903	0.811427	(0.99)	0.963314	(0.99)	0.9655	0.7234	1.289	0.958587	(0.99)	0.04641	(0.45)
NOS1	rs545654	12	117777049	0.468	0.429	0.809965	(0.99)	0.862721	(0.99)	1.028	0.8203	1.289	0.720941	(0.99)	0.675445	(0.77)
NOS1	rs9658266	12	117777535	0.137	1	0.526117	(0.93)	0.703028	(0.98)	0.8985	0.6453	1.251	0.140477	(0.87)	0.566487	(0.77)
NOS1	rs1552227	12	117779035	0.299	1	0.401549	(0.90)	0.49835	(0.93)	1.111	0.8684	1.422	0.329985	(0.95)	0.208474	(0.62)
NOS1	rs1123425	12	117786105	0.425	0.148	0.736143	(0.99)	0.499297	(0.93)	0.9615	0.7651	1.208	0.386152	(0.95)	0.943093	(0.81)
NOS1	rs17509231	12	117794323	0.133	0.239	0.324756	(0.90)	0.577163	(0.94)	0.8458	0.6059	1.181	0.434111	(0.95)	0.0107201	(0.31)
N.D.	rs2057768	16	27322095	0.294	0.776	0.387124	(0.90)	0.615851	(0.94)	0.8966	0.7002	1.148	0.178314	(0.87)	0.877515	(0.78)
IL4R	rs8052962	16	27326842	0.373	0.678	0.799638	(0.99)	0.780504	(0.99)	1.03	0.8188	1.296	0.59892	(0.95)	0.810929	(0.77)
IL4R	rs8044444	16	27328543	0.15	0.289	0.483745	(0.93)	0.712458	(0.98)	1.117	0.8189	1.525	0.871299	(0.99)	0.975365	(0.81)
IL4R	rs4787948	16	27341059	0.291	0.561	0.682339	(0.99)	0.899711	(0.99)	1.053	0.8227	1.347	0.314408	(0.95)	0.370548	(0.64)
IL4R	rs2283563	16	27346354	0.34	0.593	0.249143	(0.86)	0.493274	(0.93)	1.148	0.9076	1.453	0.591524	(0.95)	0.904926	(0.79)
IL4R	rs3024530	16	27350687	0.447	0.307	0.509412	(0.93)	0.565646	(0.94)	1.078	0.8617	1.35	0.720299	(0.99)	0.636666	(0.77)
IL4R	rs3024554	16	27355285	0.143	0.638	0.765589	(0.99)	0.943695	(0.99)	1.049	0.7653	1.438	0.142681	(0.87)	0.659522	(0.77)
IL4R	rs3024560	16	27356667	0.344	0.142	0.592013	(0.95)	0.81731	(0.99)	1.067	0.8423	1.351	0.0971112	(0.87)	0.705175	(0.77)
IL4R	rs3024578	16	27358351	0.083	0.607	0.478664	(0.93)	0.311255	(0.93)	0.8619	0.5712	1.301	0.916906	(0.99)	0.961636	(0.81)
IL4R	rs2239347	16	27359021	0.453	0.27	0.801265	(0.99)	0.854668	(0.99)	0.9712	0.7734	1.22	0.892581	(0.99)	0.677843	(0.77)
IL4R	rs3024585	16	27359844	0.438	0.429	0.267179	(0.86)	0.547882	(0.94)	1.136	0.9069	1.423	0.617927	(0.95)	0.271491	(0.62)
IL4R	rs3024607	16	27363611	0.088	0.815	0.55366	(0.93)	0.592172	(0.94)	0.8866	0.5952	1.321	0.919287	(0.99)	0.879113	(0.78)
IL4R	rs3024622	16	27365453	0.355	0.558	0.366548	(0.90)	0.519234	(0.93)	1.113	0.8824	1.403	0.602863	(0.95)	0.284366	(0.62)
IL4R	rs4787423	16	27367334	0.157	0.66	0.554181	(0.93)	0.84156	(0.99)	0.9111	0.6691	1.241	0.128261	(0.87)	0.21892	(0.62)
IL4R	rs3024660	16	27371158	0.162	0.475	0.790786	(0.99)	0.965358	(0.99)	0.9595	0.7072	1.302	0.181023	(0.87)	0.300845	(0.62)
IL4R	rs3024676	16	27373558	0.174	0.583	0.517674	(0.93)	0.799684	(0.99)	0.9053	0.6695	1.224	0.354741	(0.95)	0.982632	(0.81)
IL4R	rs1805011	16	27373872	0.121	0.195	0.875685	(0.99)	0.579555	(0.94)	0.973	0.6905	1.371	0.381786	(0.95)	0.77635	(0.77)
IL4R	rs1805012	16	27373964	0.121	0.145	0.816177	(0.99)	0.594478	(0.94)	0.9603	0.6823	1.352	0.375127	(0.95)	0.764051	(0.77)
IL4R	rs1805013	16	27373980	0.046	1	0.398128	(0.90)	0.195591	(0.92)	0.788	0.4529	1.371	0.298092	(0.95)	0.520471	(0.76)
IL4R	rs1805015	16	27374180	0.175	0.582	0.645232	(0.99)	0.897163	(0.99)	0.9321	0.691	1.257	0.34194	(0.95)	0.995473	(0.82)
IL4R	rs1801275	16	27374400	0.227	0.738	0.902028	(0.99)	0.424511	(0.93)	0.9834	0.754	1.283	0.187705	(0.87)	0.759	(0.77)
IL4R	rs8832	16	27375787	0.432	0.697	0.659265	(0.99)	0.587645	(0.94)	1.052	0.84	1.317	0.567066	(0.95)	0.0568805	(0.45)
IL4R	rs1029489	16	27376217	0.387	0.939	0.648645	(0.99)	0.536609	(0.94)	1.055	0.8391	1.325	0.460438	(0.95)	0.0392093	(0.44)
CCL5	rs1065341	17	34198593	0.04	0.413	0.0269026	(0.72)	0.0851467	(0.92)	1.846	1.065	3.202	0.562185	(0.95)	0.868732	(0.78)
CCL5	rs3817655	17	34199641	0.165	0.124	0.00283119	(0.29)	0.00882533	(0.58)	1.557	1.163	2.085	0.360853	(0.95)	0.643073	(0.77)
CCL5	rs2280789	17	34207003	0.128	0.597	0.109507	(0.72)	0.229414	(0.93)	1.308	0.9408	1.82	0.188679	(0.87)	0.318458	(0.62)
CCL5	rs2107538	17	34207780	0.169	0.271	0.00206993	(0.29)	0.00686848	(0.58)	1.573	1.177	2.101	0.369958	(0.95)	0.642117	(0.77)
TBXA2R	rs4523	19	3595794	0.348	0.551	0.982218	(0.99)	0.43936	(0.93)	0.9973	0.789	1.261	0.230176	(0.94)	0.0822972	(0.49)
TBXA2R	rs3786989	19	3604004	0.932	0.25	0.0381637	(0.72)	0.0858994	(0.92)	0.6045	0.374	0.9771	0.639789	(0.96)	0.716475	(0.77)
TGFB1	rs2278422	19	41845758	0.469	0.321	0.72695	(0.99)	0.929568	(0.99)	0.961	0.7685	1.202	0.733199	(0.99)	0.856662	(0.78)
TGFB1	rs11466338	19	41845801	0.062	0.107	0.255276	(0.86)	0.505244	(0.93)	1.298	0.8273	2.037	0.718662	(0.99)	0.124523	(0.53)
TGFB1	rs8110090	19	41845872	0.053	1	0.288011	(0.86)	0.185356	(0.92)	1.3	0.8005	2.11	0.189334	(0.87)	0.454653	(0.72)
TGFB1	rs4803455	19	41851509	0.469	0.244	0.812264	(0.99)	0.929384	(0.99)	0.9732	0.778	1.217	0.162822	(0.87)	0.325768	(0.62)
TGFB1	rs2241715	19	41856886	0.275	0.559	0.106731	(0.72)	0.149941	(0.92)	1.231	0.9562	1.584	0.0700016	(0.87)	0.337074	(0.62)
TGFB1	rs1800468	19	41860587	0.085	0.0438	0.801956	(0.99)	0.970517	(0.99)	0.9494	0.6325	1.425	0.896042	(0.99)	0.788879	(0.77)
TGFB1	rs4803457	19	41861359	0.354	0.795	0.223963	(0.86)	0.457508	(0.93)	1.155	0.9155	1.457	0.353377	(0.95)	0.160113	(0.59)
ADAM33	rs677044	20	3649431	0.236	0.197	0.947904	(0.99)	0.984691	(0.99)	1.009	0.7755	1.312	0.860505	(0.99)	0.928362	(0.80)
ADAM33	rs678881	20	3649803	0.278	0.207	0.119109	(0.72)	0.132558	(0.92)	0.8174	0.6342	1.054	0.514121	(0.95)	0.767672	(0.77)
ADAM33	rs2280089	20	3650127	0.137	0.185	0.934949	(0.99)	0.682229	(0.98)	1.014	0.7321	1.403	0.561015	(0.95)	0.0661289	(0.49)
ADAM33	rs2280090	20	3650205	0.139	0.146	0.897949	(0.99)	0.611976	(0.94)	0.9789	0.7069	1.356	0.672154	(0.97)	0.0517781	(0.45)
ADAM33	rs598418	20	3651269	0.415	0.21	0.514746	(0.93)	0.79648	(0.99)	0.9429	0.7524	1.182	0.933608	(0.99)	0.963983	(0.81)
ADAM33	rs2853209	20	3651472	0.448	0.476	0.910577	(0.99)	0.866295	(0.99)	1.013	0.8087	1.269	0.674843	(0.97)	0.308464	(0.62)
ADAM33	rs511898	20	3655085	0.358	0.0529	0.192679	(0.86)	0.293126	(0.93)	0.856	0.6773	1.082	0.297163	(0.95)	0.623081	(0.77)
ADAM33	rs3918392	20	3655219	0.034	1	0.887261	(0.99)	0.74671	(0.99)	0.9561	0.5139	1.779	0.649424	(0.96)	0.687684	(0.77)
ADAM33	rs2787095	20	3655943	0.403	0.391	0.987806	(0.99)	0.968266	(0.99)	1.002	0.7987	1.256	0.873362	(0.99)	0.448898	(0.72)
ADAM33	rs487377	20	3658931	0.206	0.563	0.570522	(0.95)	0.209283	(0.92)	0.9232	0.7004	1.217	0.969234	(0.99)	0.645529	(0.77)
ADAM33	rs570269	20	3659647	0.196	0.623	0.325415	(0.90)	0.493033	(0.93)	1.149	0.8711	1.515	0.878809	(0.99)	0.21527	(0.62)
Association with AR estimated using a χ2-homogeneity test.
Odds ratio (OR) and 95 % confidence interval were estimated by using the most common allele as the referent and are reported for each minor allele.
Association between genotype and sensitization to allergens was analyzed using a Kruskal-Wallis rank sum test.
False discovery rate was quantified using the q-value introduced by Storey(2002) and are given in parenthesis.
