# Supplementary material for: Investigating highly replicated asthma genes as candidate genes for allergic rhinitis
Source: BMC Med Genet. 2013 May 10;14:51. doi: 10.1186/1471-2350-14-51 (PMC3653682; doi:10.1186/1471-2350-14-51)
Supplement: Additional file 2: Table S2 — Complete association results for the AR phenotype and allergen sensitization in the Chinese population. [file 1471-2350-14-51-S2.xls]

## Sheet: Sheet3
Table E2 : Complete association results for the AR phenotype and allergen sensitization in the Chinese population
Gene	SNP ID	Chromosome position		Study MAF	HW test	Association test				OR	95% CI		Kruskal-Wallis test
						Allele		Genotype			Lower	Upper	B.tropicalis		D. pteronyssinus
IL10	rs6692511	1	204994139	0.3302	0.1992	0.8885	(0.88)	0.6896	(0.94)	1.014	0.8365	1.229	0.186061	(0.82)	0.132995	(0.97)
IL10	rs13376708	1	204999126	0.01998	1	0.1389	(0.65)	NA	(NA)	0.608	0.3125	1.183	0.341002	(0.82)	0.965678	(1.0)
IL10	rs3024505	1	205006527	0.02248	1	0.9016	(0.88)	NA	(NA)	0.9621	0.5215	1.775	0.471372	(0.82)	0.382392	(0.98)
IL10	rs1554286	1	205010856	0.3012	0.04256	0.3994	(0.80)	0.2712	(0.94)	0.9182	0.7527	1.12	0.479656	(0.82)	0.523187	(0.98)
IL10	rs3021094	1	205011575	0.4855	0.9496	0.1938	(0.66)	0.2934	(0.94)	0.8868	0.7398	1.063	0.45477	(0.82)	0.526003	(0.98)
IL10	rs3024490	1	205011934	0.2922	0.06643	0.3461	(0.80)	0.4573	(0.94)	0.9083	0.7435	1.11	0.730537	(0.87)	0.456237	(0.98)
IL10	rs2222202	1	205012004	0.02697	1	0.4319	(0.80)	NA	(NA)	0.7987	0.4554	1.401	0.249199	(0.82)	0.123266	(0.97)
IL10	rs1800896	1	205013520	0.04595	0.2632	0.1698	(0.65)	NA	(NA)	0.7373	0.4765	1.141	0.824892	(0.90)	0.082485	(0.97)
IL10	rs6686931	1	205022274	0.4336	0.1574	0.7644	(0.87)	0.8768	(0.94)	1.028	0.8567	1.234	0.081344	(0.82)	0.786097	(1.0)
IL10	rs4072226	1	205024072	0.02647	1	0.3329	(0.80)	NA	(NA)	0.7511	0.4201	1.343	0.883594	(0.90)	0.346936	(0.98)
IL10	rs4072227	1	205024181	0.2393	0.2981	0.1767	(0.65)	0.3906	(0.94)	1.157	0.9364	1.429	0.604199	(0.85)	0.523268	(0.98)
CTLA4	rs1018361	2	204393080	0.454	0.8986	0.2347	(0.72)	0.4536	(0.94)	1.116	0.931	1.339	0.371007	(0.82)	0.945593	(1.0)
CTLA4	rs231735	2	204402121	0.2253	1	0.000904	(0.037)	0.00375	(0.12)	1.442	1.161	1.791	0.908306	(0.90)	0.801885	(1.0)
CTLA4	rs11571308	2	204402596	0.08991	0.1718	0.6922	(0.87)	NA	(NA)	1.065	0.7786	1.458	0.335469	(0.82)	0.920738	(1.0)
CTLA4	rs231804	2	204416891	0.2243	0.9276	0.0006	(0.028)	0.002544	(0.090)	1.461	1.176	1.816	0.908306	(0.90)	0.801885	(1.0)
CTLA4	rs2162610	2	204426974	0.1164	0.5384	0.5903	(0.83)	NA	(NA)	0.9261	0.7002	1.225	0.453738	(0.82)	0.865424	(1.0)
CTLA4	rs1024161	2	204429997	0.3367	0.5714	0.008759	(0.21)	0.02035	(0.34)	1.292	1.066	1.564	0.94702	(0.90)	0.702545	(1.0)
CTLA4	rs926169	2	204430997	0.3437	0.8887	0.005865	(0.20)	0.01553	(0.29)	1.307	1.08	1.581	0.98196	(0.90)	0.743606	(1.0)
CTLA4	rs733618	2	204439189	0.4026	1	0.01223	(0.22)	0.0302	(0.42)	0.7896	0.6562	0.95	0.352776	(0.82)	0.771615	(1.0)
CTLA4	rs231726	2	204449111	0.4036	0.7427	0.01642	(0.22)	0.04087	(0.50)	1.253	1.042	1.506	0.8186	(0.90)	0.687219	(1.0)
CTLA4	rs231757	2	204461732	0.1174	0.7595	0.9152	(0.88)	NA	(NA)	0.985	0.7458	1.301	0.937412	(0.90)	0.853955	(1.0)
CTLA4	rs6748358	2	204465150	0.2812	0.3895	0.007711	(0.21)	0.006688	(0.18)	1.314	1.075	1.607	0.473192	(0.82)	0.345141	(0.98)
CTLA4	rs10497873	2	204470572	0.1763	0.7439	0.7372	(0.87)	0.4684	(0.94)	1.041	0.8216	1.32	0.482217	(0.82)	0.693608	(1.0)
CTLA4	rs10197319	2	204471289	0.2243	0.8561	0.01274	(0.22)	0.005752	(0.17)	1.314	1.06	1.63	0.685483	(0.86)	0.809845	(1.0)
CTLA4	rs3096851	2	204472127	0.4016	0.8954	0.01453	(0.22)	0.02816	(0.41)	1.258	1.046	1.513	0.87978	(0.90)	0.534705	(0.98)
CTLA4	rs3116504	2	204477299	0.4016	0.8954	0.01453	(0.22)	0.02816	(0.41)	1.258	1.046	1.513	0.87978	(0.90)	0.534705	(0.98)
IL13	rs1295686	5	132023742	0.3202	0.5612	0.5132	(0.82)	0.8023	(0.94)	1.067	0.8786	1.296	0.853544	(0.90)	0.320045	(0.98)
IL13	rs20541	5	132023863	0.3207	0.6117	0.4515	(0.80)	0.7127	(0.94)	1.077	0.8873	1.308	0.580571	(0.83)	0.690372	(1.0)
IL13	rs2243204	5	132027393	0.1289	0.7781	0.841	(0.87)	0.8065	(0.94)	1.028	0.7841	1.348	0.90892	(0.90)	0.233208	(0.98)
IL4	rs2243300	5	132031985	0.03546	0.6315	0.6925	(0.87)	NA	(NA)	0.9048	0.5508	1.486	0.895549	(0.90)	0.179806	(0.97)
IL4	rs2243248	5	132036543	0.05694	0.5566	0.2733	(0.76)	NA	(NA)	0.8021	0.5402	1.191	0.947202	(0.90)	0.149807	(0.97)
IL4	rs2243288	5	132045843	0.2043	0.7713	0.5246	(0.82)	0.4075	(0.94)	0.9294	0.7418	1.164	0.511812	(0.82)	0.20178	(0.98)
IL4	rs2243290	5	132046068	0.2003	0.9214	0.441	(0.80)	0.3108	(0.94)	0.9145	0.7285	1.148	0.345056	(0.82)	0.248907	(0.98)
CD14	rs1835148	5	139960959	0.1224	0.7681	0.06975	(0.47)	0.1988	(0.84)	1.296	0.9788	1.715	0.514729	(0.82)	0.065772	(0.97)
CD14	rs778583	5	139985294	0.09491	0.8545	0.1742	(0.65)	NA	(NA)	1.244	0.9073	1.707	0.818238	(0.90)	0.326121	(0.98)
CD14	rs778584	5	139985396	0.3921	0.3201	0.718	(0.87)	0.8634	(0.94)	1.035	0.8592	1.246	0.733389	(0.87)	0.794941	(1.0)
CD14	rs7721577	5	139985970	0.2972	0.8205	0.4489	(0.80)	0.06898	(0.53)	0.9263	0.7597	1.129	0.809785	(0.90)	0.996339	(1.0)
CD14	rs778587	5	139986614	0.1134	0.876	0.1276	(0.65)	NA	(NA)	1.253	0.9371	1.674	0.982213	(0.90)	0.608694	(0.98)
CD14	rs2569188	5	139988603	0.4101	0.6952	0.8502	(0.87)	0.6887	(0.94)	1.018	0.8466	1.224	0.758177	(0.89)	0.458148	(0.98)
CD14	rs2569193	5	139995679	0.1139	0.8759	0.1225	(0.64)	NA	(NA)	1.256	0.9401	1.678	0.98088	(0.90)	0.59384	(0.98)
SPINK5	rs4705049	5	147366908	0.03646	1	0.6175	(0.83)	NA	(NA)	0.8836	0.5434	1.437	0.185612	(0.82)	0.821099	(1.0)
SPINK5	rs7707803	5	147368427	0.3322	0.2261	0.02149	(0.27)	0.07678	(0.57)	1.253	1.034	1.519	0.081976	(0.82)	0.170498	(0.97)
SPINK5	rs7725292	5	147368581	0.3307	0.2844	0.01655	(0.22)	0.06066	(0.51)	1.266	1.044	1.535	0.062144	(0.82)	0.153526	(0.97)
SPINK5	rs6580514	5	147370722	0.1673	0.3068	0.1752	(0.65)	0.2998	(0.94)	0.8453	0.6629	1.078	0.406324	(0.82)	0.360065	(0.98)
SPINK5	rs17641748	5	147380348	0.2942	0.1967	0.8392	(0.87)	0.8212	(0.94)	0.9797	0.8035	1.194	0.162563	(0.82)	0.779159	(1.0)
SPINK5	rs10477360	5	147384474	0.497	0.8995	0.03705	(0.34)	0.06642	(0.52)	0.8245	0.6876	0.9885	0.026547	(0.65)	0.691354	(1.0)
SPINK5	rs12332673	5	147387572	0.1174	0.1699	0.04525	(0.36)	NA	(NA)	0.7484	0.5632	0.9946	0.439705	(0.82)	0.61714	(0.98)
SPINK5	rs12658421	5	147390590	0.08342	0.4047	0.262	(0.75)	NA	(NA)	0.83	0.5991	1.15	0.41816	(0.82)	0.473406	(0.98)
SPINK5	rs11948836	5	147393693	0.1169	0.1704	0.03897	(0.34)	NA	(NA)	0.7412	0.5573	0.9857	0.374431	(0.82)	0.6187	(0.98)
SPINK5	rs17774892	5	147395161	0.1239	0.8839	0.03463	(0.34)	NA	(NA)	0.736	0.5533	0.9788	0.365216	(0.82)	0.62054	(0.98)
SPINK5	rs10463396	5	147395535	0.2003	1	0.01648	(0.22)	0.05306	(0.50)	0.7577	0.6037	0.9509	0.399217	(0.82)	0.677662	(1.0)
SPINK5	rs17107650	5	147396591	0.1169	0.1704	0.03897	(0.34)	NA	(NA)	0.7412	0.5573	0.9857	0.374431	(0.82)	0.6187	(0.98)
SPINK5	rs1154729	5	147399080	0.1723	0.6572	0.1373	(0.65)	0.1948	(0.83)	1.2	0.9433	1.526	0.649125	(0.85)	0.280899	(0.98)
SPINK5	rs1422982	5	147400217	0.2008	1	0.01648	(0.22)	0.05306	(0.50)	0.7577	0.6037	0.9509	0.375059	(0.82)	0.665265	(1.0)
SPINK5	rs17107673	5	147401681	0.1179	0.2874	0.04062	(0.34)	NA	(NA)	0.743	0.5587	0.9881	0.363565	(0.82)	0.615882	(0.98)
SPINK5	rs7719473	5	147417196	0.1159	0.1208	0.07118	(0.47)	NA	(NA)	0.7692	0.5781	1.023	0.3655	(0.82)	0.597841	(0.98)
SPINK5	rs1423000	5	147430999	0.08392	0.2163	0.1771	(0.65)	NA	(NA)	0.7994	0.5772	1.107	0.127369	(0.82)	0.997269	(1.0)
SPINK5	rs4472254	5	147433830	0.1983	0.6915	0.01645	(0.22)	0.04433	(0.50)	0.757	0.6028	0.9507	0.555918	(0.82)	0.905889	(1.0)
SPINK5	rs7724165	5	147445445	0.499	0.8006	0.02723	(0.30)	0.05393	(0.50)	1.226	1.023	1.47	0.120511	(0.82)	0.868643	(1.0)
SPINK5	rs4519913	5	147452004	0.4995	0.8497	0.02392	(0.27)	0.05674	(0.50)	0.8116	0.6771	0.9729	0.120511	(0.82)	0.868643	(1.0)
SPINK5	rs2303064	5	147460273	0.4381	0.9488	0.567	(0.82)	0.6492	(0.94)	0.9481	0.79	1.138	0.092618	(0.82)	0.629738	(0.98)
SPINK5	rs2303067	5	147461148	0.4825	0.8494	0.1525	(0.65)	0.3072	(0.94)	1.141	0.9522	1.368	0.367114	(0.82)	0.783792	(1.0)
SPINK5	rs2287770	5	147471411	0.3337	0.887	0.5552	(0.82)	0.7007	(0.94)	1.059	0.8745	1.283	0.541891	(0.82)	0.924758	(1.0)
SPINK5	rs2287769	5	147471492	0.3337	0.887	0.5552	(0.82)	0.7007	(0.94)	1.059	0.8745	1.283	0.541891	(0.82)	0.924758	(1.0)
SPINK5	rs2287768	5	147471725	0.2418	0.1017	0.6572	(0.85)	0.9061	(0.95)	1.05	0.8469	1.301	0.70305	(0.86)	0.735664	(1.0)
SPINK5	rs3777134	5	147478212	0.47	0.8	0.1472	(0.65)	0.3387	(0.94)	1.144	0.9538	1.371	0.55754	(0.82)	0.892033	(1.0)
SPINK5	rs6580523	5	147479619	0.4496	1	0.6224	(0.83)	0.6449	(0.94)	0.9553	0.7963	1.146	0.203375	(0.82)	0.757289	(1.0)
SPINK5	rs1422993	5	147484013	0.07792	0.3768	0.09667	(0.55)	NA	(NA)	0.7516	0.5362	1.054	0.317497	(0.82)	0.291407	(0.98)
SPINK5	rs3764930	5	147485309	0.471	0.8491	0.1613	(0.65)	0.3618	(0.94)	1.138	0.9495	1.365	0.55754	(0.82)	0.892033	(1.0)
SPINK5	rs13185274	5	147496358	0.2048	0.7711	0.1	(0.55)	0.251	(0.94)	0.8285	0.662	1.037	0.874813	(0.90)	0.583398	(0.98)
SPINK5	rs4362936	5	147498582	0.1349	1	0.1741	(0.65)	NA	(NA)	0.83	0.6342	1.086	0.479586	(0.82)	0.811702	(1.0)
SPINK5	rs4705227	5	147500608	0.2612	0.03306	0.6853	(0.87)	0.8123	(0.94)	0.9584	0.7805	1.177	0.078798	(0.82)	0.400309	(0.98)
SPINK5	rs10463397	5	147502740	0.3042	0.3701	0.5801	(0.82)	0.3297	(0.94)	1.057	0.8682	1.287	0.269948	(0.82)	0.584138	(0.98)
SPINK5	rs2400485	5	147509843	0.09091	0.1248	0.3322	(0.80)	NA	(NA)	0.8554	0.6238	1.173	0.430484	(0.82)	0.205293	(0.98)
ADRB2	rs888956	5	148100410	0.03696	0.3948	0.9039	(0.88)	NA	(NA)	1.03	0.6368	1.666	0.626918	(0.85)	0.847654	(1.0)
ADRB2	rs10075525	5	148110331	0.06643	0.6153	0.6629	(0.86)	NA	(NA)	1.085	0.7525	1.564	0.272183	(0.82)	0.574883	(0.98)
ADRB2	rs2163752	5	148125331	0.3686	0.3423	0.3165	(0.79)	0.4826	(0.94)	1.101	0.9123	1.328	0.027036	(0.65)	0.053546	(0.92)
ADRB2	rs30306	5	148132557	0.3681	0.5867	0.2588	(0.75)	0.5302	(0.94)	1.114	0.9235	1.345	0.027582	(0.65)	0.074081	(0.97)
ADRB2	rs30312	5	148136846	0.3202	0.6119	0.3919	(0.80)	0.6614	(0.94)	1.088	0.8966	1.321	0.395019	(0.82)	0.052376	(0.92)
ADRB2	rs30325	5	148143517	0.3132	0.9414	0.4	(0.80)	0.7007	(0.94)	1.087	0.8946	1.322	0.26672	(0.82)	0.010121	(0.52)
ADRB2	rs30328	5	148146640	0.2937	0.3219	0.5489	(0.82)	0.8332	(0.94)	1.063	0.8711	1.296	0.276219	(0.82)	0.024933	(0.75)
ADRB2	rs30330	5	148148525	0.2932	0.2863	0.5632	(0.82)	0.8388	(0.94)	1.06	0.8691	1.294	0.31671	(0.82)	0.027395	(0.75)
ADRB2	rs17640419	5	148149539	0.03497	0.6288	0.9949	(0.90)	NA	(NA)	1.002	0.6127	1.637	0.53784	(0.82)	0.533355	(0.98)
ADRB2	rs171551	5	148152882	0.2562	0.6187	0.177	(0.65)	0.3809	(0.94)	1.154	0.9374	1.42	0.905078	(0.90)	0.312989	(0.98)
ADRB2	rs9285673	5	148153121	0.07143	1	0.4587	(0.80)	NA	(NA)	0.8744	0.613	1.247	0.048829	(0.78)	0.903773	(1.0)
ADRB2	rs6580582	5	148153575	0.4001	0.8954	0.3051	(0.78)	0.5415	(0.94)	0.9077	0.7543	1.092	0.690785	(0.86)	0.562185	(0.98)
ADRB2	rs10059242	5	148162316	0.05594	0.7637	0.09952	(0.55)	NA	(NA)	0.7108	0.4727	1.069	0.599801	(0.85)	0.375147	(0.98)
ADRB2	rs11742884	5	148164025	0.493	0.03688	0.4193	(0.80)	0.2844	(0.94)	0.9281	0.7744	1.112	0.518867	(0.82)	0.574525	(0.98)
ADRB2	rs877741	5	148176930	0.2028	0.8454	0.5721	(0.82)	0.399	(0.94)	1.067	0.8512	1.338	0.254577	(0.82)	0.140885	(0.97)
ADRB2	rs2400707	5	148185245	0.2647	0.06151	0.09268	(0.55)	0.1562	(0.78)	0.8375	0.681	1.03	0.880135	(0.90)	0.485468	(0.98)
ADRB2	rs2053044	5	148185565	0.2632	0.08695	0.06872	(0.47)	0.1096	(0.66)	0.825	0.6705	1.015	0.862684	(0.90)	0.737783	(1.0)
ADRB2	rs12654778	5	148185934	0.3976	0.2619	0.9159	(0.88)	0.5771	(0.94)	0.9901	0.823	1.191	0.952634	(0.90)	0.528166	(0.98)
ADRB2	rs1042713	5	148186633	0.4446	0.2493	0.4338	(0.80)	0.1101	(0.66)	1.076	0.8963	1.291	0.131377	(0.82)	0.655956	(1.0)
ADRB2	rs1042718	5	148187110	0.3282	0.06226	0.1555	(0.65)	0.168	(0.78)	1.15	0.9484	1.393	0.323476	(0.82)	0.635528	(0.98)
ADRB2	rs3857420	5	148193275	0.4965	0.8497	0.8226	(0.87)	0.6288	(0.94)	1.021	0.8519	1.223	0.688103	(0.86)	0.266478	(0.98)
ADRB2	rs11957757	5	148196380	0.08691	1	0.1087	(0.59)	NA	(NA)	0.7654	0.5517	1.062	0.105284	(0.82)	0.140677	(0.97)
ADRB2	rs10066266	5	148196512	0.2243	0.4134	0.906	(0.88)	0.9305	(0.95)	1.013	0.8157	1.258	0.129297	(0.82)	0.410987	(0.98)
ADRB2	rs6888329	5	148196595	0.3901	0.2588	0.4237	(0.80)	0.688	(0.94)	1.079	0.8959	1.299	0.270651	(0.82)	0.701604	(1.0)
ADRB2	rs17640574	5	148198057	0.01698	1	0.4566	(0.80)	NA	(NA)	0.7616	0.371	1.563	0.40976	(0.82)	0.116213	(0.97)
ADRB2	rs6888011	5	148201666	0.46	0.4084	0.2796	(0.76)	0.1906	(0.83)	0.9046	0.7543	1.085	0.681222	(0.86)	0.472412	(0.98)
ADRB2	rs11959113	5	148208689	0.2872	0.1901	0.7382	(0.87)	0.6513	(0.94)	1.035	0.8473	1.263	0.221364	(0.82)	0.356575	(0.98)
ADRB2	rs17707884	5	148216602	0.2602	0.5112	0.1695	(0.65)	0.397	(0.94)	1.155	0.9403	1.418	0.710273	(0.86)	0.770405	(1.0)
ADRB2	rs11742519	5	148218501	0.4491	0.8984	0.0391	(0.34)	0.05587	(0.50)	1.211	1.01	1.453	0.349947	(0.82)	0.421298	(0.98)
ADRB2	rs13189358	5	148220649	0.4291	0.09364	0.0621	(0.44)	0.06161	(0.51)	0.84	0.6994	1.009	0.759368	(0.89)	0.430771	(0.98)
ADRB2	rs6580586	5	148222916	0.1863	0.6037	0.1785	(0.65)	0.3994	(0.94)	1.174	0.9294	1.482	0.092103	(0.82)	0.425448	(0.98)
ADRB2	rs9325124	5	148229011	0.3706	0.5878	0.3563	(0.80)	0.5344	(0.94)	1.092	0.9055	1.317	0.357558	(0.82)	0.868619	(1.0)
ADRB2	rs17640705	5	148231977	0.1154	0.5387	0.815	(0.87)	0.9174	(0.95)	1.034	0.7794	1.373	0.077484	(0.82)	0.792706	(1.0)
ADRB2	rs919725	5	148242189	0.465	0.2528	0.1823	(0.65)	0.3947	(0.94)	0.8838	0.737	1.06	0.528564	(0.82)	0.796652	(1.0)
ADRB2	rs1864932	5	148247599	0.4326	0.7475	0.3919	(0.80)	0.6373	(0.94)	1.083	0.9023	1.3	0.555058	(0.82)	0.727849	(1.0)
ADRB2	rs1560643	5	148248342	0.09141	0.7068	0.7533	(0.87)	NA	(NA)	1.052	0.768	1.44	0.207074	(0.82)	0.271666	(0.98)
ADRB2	rs4705280	5	148259118	0.3966	0.4281	0.2425	(0.73)	0.282	(0.94)	1.117	0.9281	1.343	0.788885	(0.90)	0.062386	(0.97)
ADRB2	rs1181139	5	148261095	0.3442	0.9443	0.2424	(0.73)	0.4202	(0.94)	1.12	0.926	1.355	0.175702	(0.82)	0.496942	(0.98)
ADRB2	rs11740830	5	148262123	0.3511	0.9447	0.09988	(0.55)	0.1913	(0.83)	1.172	0.97	1.417	0.279338	(0.82)	0.527598	(0.98)
ADRB2	rs17108911	5	148263515	0.06144	0.7848	0.8041	(0.87)	NA	(NA)	0.9539	0.6568	1.385	0.851658	(0.90)	0.775098	(1.0)
ADRB2	rs1181135	5	148265790	0.06494	0.6027	0.8252	(0.87)	NA	(NA)	0.9594	0.6644	1.385	0.830137	(0.90)	0.703293	(1.0)
ADRB2	rs4705284	5	148267289	0.04745	0.4845	0.8725	(0.88)	NA	(NA)	0.9655	0.6291	1.482	0.281124	(0.82)	0.561167	(0.98)
ADRB2	rs4705285	5	148267370	0.2977	0.8798	0.1764	(0.65)	0.3756	(0.94)	1.146	0.9405	1.396	0.501956	(0.82)	0.322736	(0.98)
ADRB2	rs11168074	5	148271498	0.4071	0.3948	0.3216	(0.80)	0.5842	(0.94)	1.098	0.913	1.319	0.344348	(0.82)	0.131697	(0.97)
ADRB2	rs10875641	5	148273115	0.2952	0.9394	0.2245	(0.69)	0.4716	(0.94)	1.131	0.9274	1.378	0.367322	(0.82)	0.143249	(0.97)
ADRB2	rs10075995	5	148273622	0.3606	0.8912	0.185	(0.65)	0.4061	(0.94)	1.136	0.9409	1.371	0.529887	(0.82)	0.013889	(0.52)
ADRB2	rs2400709	5	148274871	0.06344	0.7915	0.619	(0.83)	NA	(NA)	0.9112	0.6316	1.315	0.832484	(0.90)	0.972083	(1.0)
ADRB2	rs1468722	5	148275872	0.2118	0.6364	0.2456	(0.73)	0.3455	(0.94)	0.8768	0.7023	1.095	0.767373	(0.89)	0.997408	(1.0)
NPSR1/AAA1	rs318583	7	34260846	0.2992	0.08357	0.9089	(0.88)	0.4908	(0.94)	1.012	0.8305	1.232	0.992908	(0.91)	0.485285	(0.98)
NPSR1/AAA1	rs318585	7	34261170	0.07692	0.01217	0.6053	(0.83)	NA	(NA)	1.095	0.776	1.545	0.415941	(0.82)	0.560139	(0.98)
NPSR1/AAA1	rs970437	7	34267632	0.1638	0.03776	0.3513	(0.80)	0.1494	(0.78)	0.8906	0.698	1.136	0.712147	(0.86)	0.596271	(0.98)
NPSR1/AAA1	rs775967	7	34275185	0.2952	1	0.5071	(0.82)	0.5813	(0.94)	0.935	0.7665	1.14	0.587876	(0.84)	0.607033	(0.98)
NPSR1/AAA1	rs720409	7	34299169	0.4525	0.3079	0.4189	(0.80)	0.2426	(0.94)	1.078	0.8986	1.293	0.215734	(0.82)	0.270683	(0.98)
NPSR1/AAA1	rs2058163	7	34301616	0.4181	0.7454	0.7554	(0.87)	0.9482	(0.95)	1.03	0.8569	1.237	0.049411	(0.78)	0.025312	(0.75)
NPSR1/AAA1	rs13223800	7	34305123	0.2882	1	0.4145	(0.80)	0.6904	(0.94)	0.9201	0.7533	1.124	0.790345	(0.90)	0.701116	(1.0)
NPSR1/AAA1	rs6462540	7	34320990	0.2977	0.2897	0.1291	(0.65)	0.2788	(0.94)	1.166	0.9562	1.421	0.421225	(0.82)	0.060036	(0.97)
NPSR1/AAA1	rs1419842	7	34321625	0.2917	0.1932	0.1444	(0.65)	0.3157	(0.94)	1.16	0.9504	1.416	0.414154	(0.82)	0.030701	(0.75)
NPSR1/AAA1	rs1419843	7	34325296	0.4725	0.8493	0.5315	(0.82)	0.4555	(0.94)	1.06	0.8839	1.27	0.161295	(0.82)	0.088381	(0.97)
NPSR1/AAA1	rs1541459	7	34330505	0.1848	0.3444	0.3131	(0.79)	0.3754	(0.94)	1.128	0.8928	1.425	0.297056	(0.82)	0.99035	(1.0)
NPSR1/AAA1	rs17829166	7	34330906	0.1853	0.2955	0.2852	(0.76)	0.3637	(0.94)	1.136	0.8993	1.434	0.273098	(0.82)	0.961566	(1.0)
NPSR1/AAA1	rs1419812	7	34339413	0.1798	0.392	0.5214	(0.82)	0.5092	(0.94)	1.08	0.853	1.368	0.167437	(0.82)	0.979288	(1.0)
NPSR1/AAA1	rs10486639	7	34340588	0.2887	0.9387	0.7512	(0.87)	0.7114	(0.94)	0.9683	0.7935	1.182	0.14846	(0.82)	0.227057	(0.98)
NPSR1/AAA1	rs1362182	7	34342078	0.02148	0.07231	0.8871	(0.88)	NA	(NA)	0.9545	0.5016	1.816	0.322818	(0.82)	0.083671	(0.97)
NPSR1/AAA1	rs1419804	7	34348814	0.3626	0.375	0.9524	(0.90)	0.7981	(0.94)	0.9943	0.824	1.2	0.730101	(0.87)	0.379168	(0.98)
NPSR1/AAA1	rs1419805	7	34352965	0.3666	0.1535	0.7938	(0.87)	0.8472	(0.94)	0.9751	0.8073	1.178	0.510741	(0.82)	0.510733	(0.98)
NPSR1/AAA1	rs7797972	7	34359462	0.1903	0.2193	0.2574	(0.75)	0.3473	(0.94)	1.143	0.907	1.44	0.451721	(0.82)	0.818973	(1.0)
NPSR1/AAA1	rs17169762	7	34361776	0.1953	0.9198	0.5285	(0.82)	0.6619	(0.94)	1.077	0.8556	1.355	0.78414	(0.90)	0.636325	(0.98)
NPSR1/AAA1	rs1419810	7	34366019	0.4625	0.227	0.9594	(0.90)	0.1251	(0.70)	0.9953	0.8301	1.193	0.535997	(0.82)	0.180274	(0.97)
NPSR1/AAA1	rs17169769	7	34368025	0.07493	0.8187	0.6579	(0.85)	NA	(NA)	1.081	0.7666	1.523	0.25488	(0.82)	0.736347	(1.0)
NPSR1/AAA1	rs10251404	7	34374262	0.4625	0.1817	0.8454	(0.87)	0.0626	(0.51)	0.9821	0.8189	1.178	0.400794	(0.82)	0.170908	(0.97)
NPSR1/AAA1	rs10251786	7	34374382	0.3412	0.6731	0.7944	(0.87)	0.3287	(0.94)	0.975	0.806	1.179	0.679821	(0.86)	0.408297	(0.98)
NPSR1/AAA1	rs4723357	7	34379214	0.4221	0.2183	0.8173	(0.87)	0.0986	(0.62)	1.022	0.8509	1.227	0.489986	(0.82)	0.076494	(0.97)
NPSR1/AAA1	rs2392268	7	34380952	0.4261	0.1961	0.5754	(0.82)	0.09289	(0.62)	1.054	0.8775	1.265	0.442335	(0.82)	0.03148	(0.75)
NPSR1/AAA1	rs7778064	7	34390349	0.1369	0.5917	0.7439	(0.87)	0.6626	(0.94)	1.045	0.8018	1.362	0.803574	(0.90)	0.527623	(0.98)
NPSR1/AAA1	rs7796834	7	34390360	0.1364	0.591	0.7224	(0.87)	0.6696	(0.94)	1.049	0.8047	1.368	0.819307	(0.90)	0.51729	(0.98)
NPSR1/AAA1	rs720253	7	34396697	0.1633	1	0.9885	(0.90)	0.6676	(0.94)	0.9982	0.781	1.276	0.766534	(0.89)	0.221902	(0.98)
NPSR1/AAA1	rs1362195	7	34406095	0.4431	0.949	0.3798	(0.80)	0.3862	(0.94)	1.085	0.9043	1.302	0.188515	(0.82)	0.932056	(1.0)
NPSR1/AAA1	rs10225713	7	34411996	0.1479	0.3808	0.519	(0.82)	0.8073	(0.94)	0.9197	0.7131	1.186	0.813201	(0.90)	0.18896	(0.98)
NPSR1/AAA1	rs6947789	7	34417405	0.1304	0.3284	0.9461	(0.90)	NA	(NA)	0.9908	0.757	1.297	0.018421	(0.65)	0.831017	(1.0)
NPSR1/AAA1	rs736295	7	34417742	0.2967	0.8202	0.8814	(0.88)	0.9003	(0.95)	0.985	0.8079	1.201	0.054244	(0.79)	0.039475	(0.75)
NPSR1/AAA1	rs4141226	7	34417781	0.1628	0.9077	0.8291	(0.87)	0.9321	(0.95)	0.9734	0.7623	1.243	0.573052	(0.83)	0.246729	(0.98)
NPSR1/AAA1	rs2041175	7	34422139	0.3327	0.4765	0.922	(0.88)	0.8931	(0.94)	0.9905	0.8175	1.2	0.406155	(0.82)	0.211571	(0.98)
NPSR1/AAA1	rs2041176	7	34430120	0.3262	0.5179	0.7572	(0.87)	0.7404	(0.94)	0.97	0.8	1.176	0.295407	(0.82)	0.192707	(0.98)
NPSR1/AAA1	rs13227318	7	34436709	0.3551	0.836	0.9645	(0.90)	0.694	(0.94)	1.004	0.8308	1.214	0.79733	(0.90)	0.556694	(0.98)
NPSR1/AAA1	rs10227970	7	34444645	0.4481	0.3069	0.8981	(0.88)	0.2815	(0.94)	0.9882	0.8238	1.185	0.740061	(0.87)	0.634822	(0.98)
NPSR1/AAA1	rs11983605	7	34446251	0.1753	1	0.9847	(0.90)	0.9715	(0.95)	0.9977	0.7878	1.263	0.516267	(0.82)	0.244957	(0.98)
NPSR1/AAA1	rs11974899	7	34451346	0.03297	0.2913	0.3567	(0.80)	NA	(NA)	0.7881	0.4745	1.309	0.196788	(0.82)	0.461932	(0.98)
NPSR1/AAA1	rs13241928	7	34461223	0.3911	0.3537	0.7291	(0.87)	0.7139	(0.94)	1.033	0.8587	1.243	0.898195	(0.90)	0.557079	(0.98)
NPSR1/AAA1	rs1120768	7	34474161	0.3911	0.2892	0.6194	(0.83)	0.6318	(0.94)	1.048	0.8708	1.261	0.95472	(0.90)	0.524755	(0.98)
NPSR1/AAA1	rs10275325	7	34480200	0.3651	0.9457	0.8263	(0.87)	0.7518	(0.94)	1.021	0.8459	1.233	0.394544	(0.82)	0.902888	(1.0)
NPSR1/AAA1	rs2067933	7	34480307	0.3861	0.3172	0.5642	(0.82)	0.8026	(0.94)	1.056	0.8771	1.272	0.942362	(0.90)	0.428053	(0.98)
NPSR1/AAA1	rs7781752	7	34484420	0.1998	0.767	0.7617	(0.87)	0.8805	(0.94)	0.9655	0.7697	1.211	0.869036	(0.90)	0.897629	(1.0)
NPSR1/AAA1	rs17764093	7	34485718	0.04196	0.09114	0.4188	(0.80)	NA	(NA)	0.8276	0.5229	1.31	0.30657	(0.82)	0.607514	(0.98)
NPSR1/AAA1	rs7792119	7	34486318	0.3716	0.6851	0.7055	(0.87)	0.7036	(0.94)	1.037	0.8595	1.251	0.467985	(0.82)	0.772211	(1.0)
NPSR1/AAA1	rs13247717	7	34487564	0.3671	1	0.8603	(0.88)	0.9793	(0.95)	1.017	0.8427	1.227	0.509536	(0.82)	0.938297	(1.0)
NPSR1/AAA1	rs6462559	7	34488691	0.1738	0.5817	0.7453	(0.87)	0.8603	(0.94)	1.04	0.8189	1.322	0.71712	(0.86)	0.809663	(1.0)
NPSR1/AAA1	rs10951417	7	34489370	0.1738	0.5817	0.7453	(0.87)	0.8603	(0.94)	1.04	0.8189	1.322	0.71712	(0.86)	0.809663	(1.0)
NPSR1/AAA1	rs1468559	7	34489711	0.3282	0.09932	0.7728	(0.87)	0.9501	(0.95)	1.029	0.8488	1.247	0.463476	(0.82)	0.846357	(1.0)
NPSR1/AAA1	rs1946120	7	34491665	0.1533	0.6263	0.9742	(0.90)	0.6629	(0.94)	1.004	0.7833	1.287	0.252377	(0.82)	0.866667	(1.0)
NPSR1/AAA1	rs12333710	7	34498275	0.2582	0.8689	0.9482	(0.90)	0.1157	(0.69)	0.9931	0.8069	1.222	0.858804	(0.90)	0.662872	(1.0)
NPSR1/AAA1	rs4723373	7	34499235	0.1693	0.822	0.7536	(0.87)	0.6245	(0.94)	1.039	0.8162	1.324	0.769093	(0.89)	0.877047	(1.0)
NPSR1/AAA1	rs2893480	7	34501553	0.3686	0.684	0.969	(0.90)	0.7346	(0.94)	1.004	0.8319	1.211	0.404599	(0.82)	0.981788	(1.0)
NPSR1/AAA1	rs4723374	7	34503933	0.4575	0.7024	0.7766	(0.87)	0.7406	(0.94)	0.9741	0.8123	1.168	0.97173	(0.90)	0.135997	(0.97)
NPSR1/AAA1	rs1419863	7	34504308	0.454	0.7988	0.7077	(0.87)	0.8021	(0.94)	0.9657	0.8048	1.159	0.95709	(0.90)	0.224912	(0.98)
NPSR1/AAA1	rs7798886	7	34505362	0.04396	0.7166	0.342	(0.80)	NA	(NA)	0.8087	0.5215	1.254	0.601846	(0.85)	0.499711	(0.98)
NPSR1/AAA1	rs10951418	7	34505842	0.3601	0.7319	0.974	(0.90)	0.5736	(0.94)	0.9969	0.8254	1.204	0.534821	(0.82)	0.939536	(1.0)
NPSR1/AAA1	rs6462561	7	34506642	0.1783	0.004926	0.6961	(0.87)	0.485	(0.94)	0.9538	0.7523	1.209	0.414411	(0.82)	0.515018	(0.98)
NPSR1/AAA1	rs2041301	7	34507085	0.2682	0.07684	0.4792	(0.81)	0.324	(0.94)	0.9288	0.7569	1.14	0.856627	(0.90)	0.345874	(0.98)
NPSR1/AAA1	rs1419865	7	34507999	0.485	0.2824	0.5455	(0.82)	0.8094	(0.94)	0.9456	0.7889	1.134	0.580146	(0.83)	0.419999	(0.98)
NPSR1/AAA1	rs12672801	7	34509278	0.3157	0.3056	0.573	(0.82)	0.3491	(0.94)	1.058	0.8703	1.285	0.36655	(0.82)	0.900338	(1.0)
NPSR1/AAA1	rs7802435	7	34509612	0.4725	0.06614	0.318	(0.79)	0.5674	(0.94)	0.9116	0.7602	1.093	0.17649	(0.82)	0.455696	(0.98)
NPSR1/AAA1	rs6943444	7	34513810	0.1164	0.5384	0.6182	(0.83)	0.8811	(0.94)	0.9307	0.7018	1.234	0.629673	(0.85)	0.634045	(0.98)
NPSR1/AAA1	rs6947764	7	34514187	0.1214	0.552	0.4625	(0.80)	0.6796	(0.94)	0.9013	0.6832	1.189	0.252759	(0.82)	0.559161	(0.98)
NPSR1/AAA1	rs17764941	7	34514548	0.1144	0.876	0.8175	(0.87)	NA	(NA)	1.034	0.7783	1.374	0.562832	(0.82)	0.401899	(0.98)
NPSR1/AAA1	rs1073821	7	34527304	0.02947	0.2093	0.8173	(0.87)	NA	(NA)	1.064	0.6305	1.794	0.335301	(0.82)	0.639752	(0.98)
NPSR1/AAA1	rs1960865	7	34546444	0.07393	0.1049	0.5876	(0.82)	NA	(NA)	1.101	0.7781	1.557	0.26666	(0.82)	0.114347	(0.97)
NPSR1/AAA1	rs17169861	7	34575498	0.07393	0.484	0.9977	(0.90)	NA	(NA)	0.9995	0.7066	1.414	0.535023	(0.82)	0.418339	(0.98)
NPSR1/AAA1	rs10486646	7	34576874	0.04196	0.6916	0.6225	(0.83)	NA	(NA)	1.118	0.7178	1.74	0.96474	(0.90)	0.903591	(1.0)
NPSR1/AAA1	rs740514	7	34591321	0.4376	0.0008281	0.4632	(0.80)	0.7699	(0.94)	1.071	0.8921	1.285	0.099495	(0.82)	0.284129	(0.98)
NPSR1/AAA1	rs740515	7	34591912	0.4486	0.02534	0.3951	(0.80)	0.6349	(0.94)	1.082	0.9021	1.298	0.23197	(0.82)	0.517802	(0.98)
NPSR1/AAA1	rs2392273	7	34594429	0.4491	0.02984	0.3979	(0.80)	0.6476	(0.94)	1.082	0.9017	1.298	0.23197	(0.82)	0.517802	(0.98)
NPSR1/AAA1	rs6462569	7	34604539	0.4515	0.09756	0.3679	(0.80)	0.5936	(0.94)	1.087	0.9064	1.304	0.194356	(0.82)	0.643791	(0.98)
NPSR1/AAA1	rs10486650	7	34607010	0.3362	0.6715	0.4033	(0.80)	0.1656	(0.78)	1.085	0.8959	1.314	0.527921	(0.82)	0.963512	(1.0)
NPSR1/AAA1	rs11982356	7	34610161	0.4745	0.145	0.1569	(0.65)	0.3864	(0.94)	1.14	0.9509	1.366	0.105076	(0.82)	0.385925	(0.98)
NPSR1/AAA1	rs1419776	7	34626744	0.4121	0.3615	0.6133	(0.83)	0.8611	(0.94)	0.9537	0.7935	1.146	0.312141	(0.82)	0.637881	(0.98)
NPSR1/AAA1	rs10241719	7	34627307	0.4735	0.145	0.1576	(0.65)	0.3834	(0.94)	1.14	0.9506	1.366	0.109309	(0.82)	0.377092	(0.98)
NPSR1/AAA1	rs10951423	7	34628268	0.4665	0.5256	0.5271	(0.82)	0.305	(0.94)	0.9431	0.7866	1.131	0.56081	(0.82)	0.601891	(0.98)
NPSR1/AAA1	rs10245143	7	34633827	0.1164	0.8777	0.7134	(0.87)	0.9326	(0.95)	1.054	0.796	1.396	0.697711	(0.86)	0.119098	(0.97)
NPSR1/AAA1	rs10237930	7	34647745	0.2313	0.2858	0.4004	(0.80)	0.6907	(0.94)	0.9122	0.7363	1.13	0.909892	(0.90)	0.162717	(0.97)
NPSR1/AAA1	rs7800859	7	34648884	0.07443	0.2488	0.9916	(0.90)	NA	(NA)	0.9982	0.7072	1.409	0.483753	(0.82)	0.09421	(0.97)
NPSR1/AAA1	rs1458549	7	34653317	0.1858	0.6018	0.96	(0.90)	0.9851	(0.95)	0.9941	0.7885	1.253	0.687766	(0.86)	0.082018	(0.97)
NPSR1/AAA1	rs1345258	7	34653703	0.1269	0.08749	0.1396	(0.65)	NA	(NA)	0.8132	0.618	1.07	0.530359	(0.82)	0.752424	(1.0)
NPSR1	rs1006393	7	34657650	0.2982	0.8208	0.2845	(0.76)	0.5618	(0.94)	0.8976	0.7364	1.094	0.95003	(0.90)	0.291042	(0.98)
NPSR1	rs376825	7	34658205	0.2997	1	0.2919	(0.77)	0.5718	(0.94)	0.8989	0.7372	1.096	0.926042	(0.90)	0.28351	(0.98)
NPSR1	rs1458550	7	34660751	0.1938	0.08624	0.1872	(0.65)	0.09736	(0.62)	0.8568	0.6808	1.078	0.847333	(0.90)	0.805745	(1.0)
NPSR1	rs1023556	7	34663070	0.497	0.1139	0.6069	(0.83)	0.79	(0.94)	0.9536	0.7957	1.143	0.466369	(0.82)	0.499185	(0.98)
NPSR1	rs2530545	7	34663665	0.1868	0.7553	0.3476	(0.80)	0.5932	(0.94)	0.8947	0.7092	1.129	0.939759	(0.90)	0.040118	(0.75)
NPSR1	rs2168891	7	34663953	0.00999	0.09139	0.4078	(0.80)	NA	(NA)	1.469	0.588	3.667	0.678142	(0.86)	0.518481	(0.98)
NPSR1	rs887020	7	34664507	0.2268	0.01878	0.7324	(0.87)	0.7274	(0.94)	1.038	0.8364	1.289	0.526823	(0.82)	0.081316	(0.97)
NPSR1	rs2530548	7	34664735	0.1324	0.6795	0.8347	(0.87)	0.1584	(0.78)	0.972	0.7446	1.269	0.494582	(0.82)	0.744087	(1.0)
NPSR1	rs2530552	7	34664901	0.1369	0.5057	0.8268	(0.87)	0.169	(0.78)	0.9711	0.7468	1.263	0.434528	(0.82)	0.584136	(0.98)
NPSR1	rs11761197	7	34666914	0.1269	0.1144	0.936	(0.89)	0.8912	(0.94)	0.9889	0.7534	1.298	0.777659	(0.90)	0.013446	(0.52)
NPSR1	rs1379928	7	34667814	0.1983	0.7654	0.4599	(0.80)	0.7609	(0.94)	1.089	0.8686	1.365	0.512973	(0.82)	0.00983	(0.52)
NPSR1	rs411323	7	34668233	0.1553	0.81	0.03655	(0.34)	0.09471	(0.62)	1.309	1.016	1.685	0.258815	(0.82)	0.228065	(0.98)
NPSR1	rs2530561	7	34668981	0.07193	0.3446	0.186	(0.65)	NA	(NA)	1.263	0.893	1.786	0.172474	(0.82)	0.342371	(0.98)
NPSR1	rs2609224	7	34672931	0.2003	0.4312	0.4045	(0.80)	0.7127	(0.94)	1.101	0.8784	1.379	0.619309	(0.85)	0.010566	(0.52)
NPSR1	rs2609220	7	34676579	0.1938	0.7619	0.5781	(0.82)	0.8455	(0.94)	1.067	0.8492	1.34	0.679021	(0.86)	0.006729	(0.52)
NPSR1	rs10486653	7	34678188	0.06244	0.4226	0.1353	(0.65)	NA	(NA)	0.7498	0.5133	1.095	0.958887	(0.90)	0.635858	(0.98)
NPSR1	rs1458536	7	34680059	0.06693	1	0.4338	(0.80)	NA	(NA)	1.154	0.8065	1.65	0.372323	(0.82)	0.358395	(0.98)
NPSR1	rs2609215	7	34682292	0.06543	0.7937	0.3746	(0.80)	NA	(NA)	1.178	0.8203	1.692	0.372323	(0.82)	0.358395	(0.98)
NPSR1	rs10255979	7	34685030	0.4121	0.2674	0.2047	(0.68)	0.2671	(0.94)	1.127	0.937	1.355	0.148051	(0.82)	0.45893	(0.98)
NPSR1	rs2531840	7	34685048	0.1284	1	0.7322	(0.87)	0.6314	(0.94)	0.9541	0.7288	1.249	0.685179	(0.86)	0.910576	(1.0)
NPSR1	rs2531841	7	34686074	0.2567	0.8038	0.633	(0.83)	0.5178	(0.94)	0.9508	0.7732	1.169	0.807344	(0.90)	0.01173	(0.52)
NPSR1	rs10274146	7	34686172	0.06344	0.4232	0.09577	(0.55)	NA	(NA)	0.7268	0.4986	1.059	0.958887	(0.90)	0.635858	(0.98)
NPSR1	rs1419837	7	34692064	0.1279	0.03353	0.9258	(0.88)	0.8872	(0.94)	0.9872	0.7528	1.295	0.877156	(0.90)	0.017875	(0.62)
NPSR1/AAA1	rs323907	7	34702727	0.06543	0.7937	0.3746	(0.80)	NA	(NA)	1.178	0.8203	1.692	0.372323	(0.82)	0.358395	(0.98)
NPSR1/AAA1	rs10081183	7	34706738	0.4515	0.655	0.006642	(0.21)	0.02259	(0.36)	0.7771	0.6477	0.9324	0.791841	(0.90)	0.328837	(0.98)
NPSR1/AAA1	rs1345267	7	34714584	0.455	0.3083	0.01176	(0.22)	0.03629	(0.48)	0.7915	0.6597	0.9495	0.557804	(0.82)	0.170157	(0.97)
NPSR1/AAA1	rs1419791	7	34722086	0.4845	0.8494	0.009612	(0.21)	0.009564	(0.21)	1.271	1.06	1.523	0.482185	(0.82)	0.181209	(0.97)
NPSR1/AAA1	rs324374	7	34723121	0.484	0.8993	0.009531	(0.21)	0.01	(0.21)	1.271	1.06	1.524	0.482185	(0.82)	0.181209	(0.97)
NPSR1/AAA1	rs11773493	7	34730130	0.1109	0.8722	0.5102	(0.82)	NA	(NA)	1.102	0.8247	1.473	0.647531	(0.85)	0.089601	(0.97)
NPSR1/AAA1	rs11975122	7	34731584	0.1159	1	0.1579	(0.65)	0.3203	(0.94)	0.8157	0.6146	1.083	0.478954	(0.82)	0.938221	(1.0)
NPSR1/AAA1	rs324383	7	34737020	0.1109	0.8722	0.5102	(0.82)	NA	(NA)	1.102	0.8247	1.473	0.647531	(0.85)	0.089601	(0.97)
NPSR1/AAA1	rs10241616	7	34740053	0.1159	1	0.1579	(0.65)	0.3203	(0.94)	0.8157	0.6146	1.083	0.478954	(0.82)	0.938221	(1.0)
NPSR1/AAA1	rs324389	7	34744239	0.4595	0.6561	0.000104	(0.014)	0.000545	(0.044)	0.6972	0.5809	0.8367	0.407997	(0.82)	0.637262	(0.98)
NPSR1/AAA1	rs10270663	7	34752923	0.458	0.5248	6.83e-05	(0.014)	0.000383	(0.044)	0.6908	0.5756	0.8289	0.41603	(0.82)	0.673553	(1.0)
NPSR1/AAA1	rs324396	7	34756648	0.4201	1	0.000345	(0.021)	0.001161	(0.065)	1.399	1.164	1.682	0.837712	(0.90)	0.591808	(0.98)
NPSR1/AAA1	rs324957	7	34767897	0.4276	0.6058	0.000109	(0.014)	0.000524	(0.044)	1.437	1.196	1.726	0.830391	(0.90)	0.521086	(0.98)
NPSR1/AAA1	rs10267134	7	34769628	0.3352	0.8872	0.000386	(0.021)	0.001419	(0.065)	0.706	0.5823	0.8559	0.932348	(0.90)	0.687273	(1.0)
NPSR1/AAA1	rs10278663	7	34774996	0.3362	0.8317	0.000324	(0.021)	0.001227	(0.065)	0.7029	0.5798	0.8521	0.90318	(0.90)	0.702625	(1.0)
NPSR1	rs1419779	7	34779833	0.2318	0.2493	0.4916	(0.81)	0.7286	(0.94)	0.9273	0.7479	1.15	0.205364	(0.82)	0.001072	(0.15)
NPSR1	rs324978	7	34780857	0.2313	0.2858	0.4916	(0.81)	0.7286	(0.94)	0.9273	0.7479	1.15	0.198337	(0.82)	0.000981	(0.15)
NPSR1	rs324987	7	34787953	0.4416	0.3363	0.000209	(0.019)	0.000487	(0.044)	1.413	1.177	1.697	0.362476	(0.82)	0.388923	(0.98)
NPSR1	rs17199853	7	34830391	0.1174	0.7595	0.5512	(0.82)	0.751	(0.94)	1.09	0.8215	1.445	0.616474	(0.85)	0.157578	(0.97)
NPSR1	rs17199888	7	34830864	0.3252	0.8855	0.002233	(0.083)	0.007496	(0.18)	0.7396	0.6094	0.8976	0.809826	(0.90)	0.870191	(1.0)
NPSR1	rs1860370	7	34830963	0.1179	0.6499	0.5512	(0.82)	0.751	(0.94)	1.09	0.8215	1.445	0.64237	(0.85)	0.138132	(0.97)
NPSR1	rs1419868	7	34834082	0.2502	0.01816	0.01307	(0.22)	0.05356	(0.50)	1.306	1.057	1.613	0.163021	(0.82)	0.5235	(0.98)
NPSR1	rs17170012	7	34834437	0.08791	0.4268	0.2821	(0.76)	NA	(NA)	0.8389	0.6089	1.156	0.402459	(0.82)	0.273448	(0.98)
NPSR1	rs12111597	7	34836526	0.3307	0.6174	0.05964	(0.44)	0.1625	(0.78)	0.831	0.6854	1.008	0.10958	(0.82)	0.336204	(0.98)
NPSR1	rs17789834	7	34837853	0.08042	0.8295	0.7214	(0.87)	NA	(NA)	1.062	0.7624	1.48	0.372676	(0.82)	0.092158	(0.97)
NPSR1	rs6947841	7	34840270	0.1349	0.281	0.6053	(0.83)	0.761	(0.94)	0.9327	0.7159	1.215	0.639431	(0.85)	0.717568	(1.0)
NPSR1	rs764269	7	34842254	0.3157	0.6606	0.1788	(0.65)	0.3981	(0.94)	0.8747	0.7195	1.063	0.189598	(0.82)	0.274141	(0.98)
NPSR1	rs10249085	7	34842539	0.1938	0.7619	0.5036	(0.82)	0.7678	(0.94)	0.9249	0.7359	1.163	0.609487	(0.85)	0.321777	(0.98)
NPSR1	rs10246825	7	34843559	0.1454	0.4463	0.7508	(0.87)	0.9519	(0.95)	1.042	0.8065	1.348	0.339569	(0.82)	0.269409	(0.98)
NPSR1	rs17200455	7	34844521	0.1279	0.887	0.4103	(0.80)	0.5936	(0.94)	1.12	0.8548	1.468	0.739919	(0.87)	0.511671	(0.98)
NPSR1	rs10250709	7	34853350	0.1259	0.7733	0.4417	(0.80)	0.7483	(0.94)	1.113	0.8472	1.462	0.495943	(0.82)	0.387822	(0.98)
NPSR1	rs10275028	7	34855747	0.1279	0.6699	0.4012	(0.80)	0.7068	(0.94)	1.124	0.8557	1.476	0.502443	(0.82)	0.40283	(0.98)
NPSR1	rs10235648	7	34865760	0.1309	0.1666	0.4394	(0.80)	0.7485	(0.94)	1.113	0.8486	1.459	0.835702	(0.90)	0.728513	(1.0)
NPSR1	rs10238983	7	34866098	0.1274	0.5713	0.4941	(0.81)	0.7703	(0.94)	1.099	0.838	1.442	0.912286	(0.90)	0.836864	(1.0)
NPSR1/AAA1	rs1833090	7	34874311	0.481	0.752	0.7141	(0.87)	0.9193	(0.95)	0.9667	0.8065	1.159	0.575704	(0.83)	0.692079	(1.0)
NPSR1	rs10271686	7	34886316	0.1294	0.4853	0.336	(0.80)	0.6306	(0.94)	1.141	0.8717	1.495	0.863285	(0.90)	0.373055	(0.98)
NPSR1	rs7804942	7	34890862	0.2023	0.1173	0.6048	(0.83)	0.8338	(0.94)	1.061	0.8478	1.328	0.745888	(0.88)	0.442943	(0.98)
NPSR1	rs7808534	7	34896755	0.1863	0.2102	0.7687	(0.87)	0.8158	(0.94)	1.035	0.8214	1.305	0.842575	(0.90)	0.823017	(1.0)
NPSR1	rs7808655	7	34896802	0.1264	0.7743	0.686	(0.87)	0.86	(0.94)	1.058	0.8055	1.389	0.970092	(0.90)	0.610547	(0.98)
NPSR1	rs17791395	7	34905808	0.1873	0.1473	0.7875	(0.87)	0.8253	(0.94)	1.032	0.8191	1.301	0.853083	(0.90)	0.835433	(1.0)
NPSR1	rs1859409	7	34906409	0.2218	0.8552	0.9966	(0.90)	0.9929	(0.96)	1	0.8052	1.243	0.048988	(0.78)	0.834582	(1.0)
NPSR1	rs10252228	7	34906564	0.1593	0.8139	0.3902	(0.80)	0.5738	(0.94)	1.114	0.8706	1.426	0.956319	(0.90)	0.30347	(0.98)
NPSR1	rs4723388	7	34909345	0.2013	0.3252	0.5706	(0.82)	0.8464	(0.94)	1.068	0.8517	1.338	0.005621	(0.51)	0.519321	(0.98)
NPSR1	rs1362134	7	34919485	0.3906	1	0.7859	(0.87)	0.9556	(0.95)	1.026	0.8521	1.236	0.236954	(0.82)	0.466677	(0.98)
NPSR1	rs1186717	7	34937434	0.1189	0.3664	0.4054	(0.80)	0.3986	(0.94)	1.127	0.8507	1.492	0.334046	(0.82)	0.035548	(0.75)
NPSR1	rs13234119	7	34952607	0.04695	1	0.2137	(0.69)	NA	(NA)	0.7625	0.4968	1.17	0.660846	(0.85)	0.965351	(1.0)
NPSR1	rs1649220	7	34953122	0.3202	0.4677	0.2232	(0.69)	0.4635	(0.94)	1.128	0.9291	1.37	0.131425	(0.82)	0.835051	(1.0)
NPSR1	rs1637673	7	34964375	0.1394	0.3555	0.8187	(0.87)	0.4281	(0.94)	1.031	0.7929	1.341	0.148138	(0.82)	0.008053	(0.52)
NPSR1	rs4236340	7	34976719	0.2018	0.2815	0.5476	(0.82)	0.8115	(0.94)	1.072	0.8549	1.344	0.006078	(0.51)	0.456292	(0.98)
NPSR1	rs328902	7	34987368	0.1214	0.372	0.3383	(0.80)	0.5096	(0.94)	1.146	0.8671	1.514	0.413759	(0.82)	0.038379	(0.75)
NPSR1	rs328906	7	34990440	0.1973	0.485	0.3637	(0.80)	0.643	(0.94)	1.111	0.8852	1.394	0.008022	(0.51)	0.577187	(0.98)
NPSR1	rs2023328	7	34998155	0.1958	0.4226	0.346	(0.80)	0.6334	(0.94)	1.116	0.8883	1.402	0.005282	(0.51)	0.595277	(0.98)
NPSR1	rs329240	7	35024965	0.1219	0.3739	0.3752	(0.80)	0.5259	(0.94)	1.134	0.8587	1.498	0.413759	(0.82)	0.038379	(0.75)
NPSR1	rs329252	7	35031638	0.3187	0.8842	0.1809	(0.65)	0.3671	(0.94)	1.142	0.9401	1.387	0.163244	(0.82)	0.636997	(0.98)
NPSR1	rs329263	7	35037145	0.3217	1	0.1719	(0.65)	0.3721	(0.94)	1.146	0.9426	1.392	0.148198	(0.82)	0.673336	(1.0)
NPSR1	rs329580	7	35058400	0.2527	0.5034	0.9126	(0.88)	0.9867	(0.95)	0.9883	0.8016	1.219	0.518154	(0.82)	0.280292	(0.98)
MS4A2	rs12361312	11	59609172	0.0969	0.2034	0.09526	(0.55)	NA	(NA)	1.303	0.9541	1.779	0.704356	(0.86)	0.232981	(0.98)
MS4A2	rs574700	11	59612059	0.1853	0.3457	0.8119	(0.87)	0.9609	(0.95)	1.029	0.815	1.298	0.346108	(0.82)	0.986776	(1.0)
MS4A2	rs2847666	11	59616152	0.03546	0.6315	0.4443	(0.80)	NA	(NA)	0.8246	0.5028	1.352	0.582898	(0.83)	0.976105	(1.0)
MS4A2	rs512555	11	59619829	0.1883	0.3522	0.8663	(0.88)	0.8806	(0.94)	0.9803	0.7776	1.236	0.296206	(0.82)	0.927361	(1.0)
MS4A2	rs540170	11	59636614	0.3996	0.07536	0.5551	(0.82)	0.8319	(0.94)	0.9459	0.7863	1.138	0.048562	(0.78)	0.976269	(1.0)
MS4A2	rs581133	11	59638882	0.4011	0.09989	0.5221	(0.82)	0.8026	(0.94)	0.9414	0.7824	1.133	0.042794	(0.78)	0.990856	(1.0)
SCGB1A1	rs3110504	11	61930970	0.3302	0.7208	0.9605	(0.90)	0.6727	(0.94)	1	0.82	1.21	0.214741	(0.82)	0.926831	(1.0)
SCGB1A1	rs3017101	11	61931589	0.3636	0.3392	0.8794	(0.88)	0.9841	(0.95)	1.02	0.84	1.23	0.300608	(0.82)	0.961843	(1.0)
SCGB1A1	rs3017095	11	61935200	0.3701	0.176	0.9872	(0.90)	0.931	(0.95)	1	0.83	1.21	0.464886	(0.82)	0.946505	(1.0)
SCGB1A1	rs2509973	11	61935947	0.4935	1	0.6662	(0.86)	0.5227	(0.94)	0.96	0.8	1.15	0.891248	(0.90)	0.905635	(1.0)
SCGB1A1	rs10897270	11	61939583	0.4471	0.0842	0.4646	(0.80)	0.3951	(0.94)	0.93	0.78	1.12	0.0906005	(0.82)	0.421588	(0.98)
SCGB1A1	rs3741240	11	61943118	0.3511	0.02634	0.2845	(0.76)	0.1299	(0.71)	1.11	0.92	1.35	0.733475	(0.87)	0.576826	(0.98)
SCGB1A1	rs2509963	11	61949507	0.4735	0.01118	0.7552	(0.87)	0.7027	(0.94)	0.97	0.81	1.17	0.794882	(0.90)	0.913547	(1.0)
GSTP1	rs684928	11	67086318	0.2927	0.6469	0.5135	(0.82)	0.08672	(0.62)	1.068	0.8761	1.303	0.887793	(0.90)	0.945857	(1.0)
GSTP1	rs688878	11	67096525	0.1059	1	0.4819	(0.81)	NA	(NA)	0.8993	0.6689	1.209	0.069783	(0.82)	0.24084	(0.98)
GSTP1	rs614080	11	67103863	0.2822	0.4351	0.4032	(0.80)	0.05028	(0.50)	1.089	0.8913	1.331	0.622284	(0.85)	0.831641	(1.0)
GSTP1	rs1695	11	67109265	0.1758	0.8273	0.2214	(0.69)	0.3683	(0.94)	1.159	0.9147	1.469	0.399619	(0.82)	0.738464	(1.0)
STAT6	rs1059513	12	55775976	0.08042	0.1329	0.8542	(0.87)	NA	(NA)	1.032	0.739	1.441	0.946182	(0.90)	0.425732	(0.98)
STAT6	rs703817	12	55776095	0.2478	0.5529	0.8004	(0.87)	0.4678	(0.94)	0.9733	0.7888	1.201	0.904735	(0.90)	0.793539	(1.0)
STAT6	rs324015	12	55776367	0.4785	0.8003	0.9976	(0.90)	0.9362	(0.95)	0.9997	0.8339	1.198	0.906263	(0.90)	0.805927	(1.0)
STAT6	rs841718	12	55779263	0.3222	0.885	0.9079	(0.88)	0.6756	(0.94)	1.011	0.8333	1.228	0.418027	(0.82)	0.946914	(1.0)
STAT6	rs167769	12	55790042	0.2488	0.4467	0.2766	(0.76)	0.435	(0.94)	1.124	0.9108	1.386	0.172297	(0.82)	0.532614	(0.98)
STAT6	rs2598483	12	55793172	0.01748	1	0.4766	(0.81)	NA	(NA)	0.777	0.3873	1.559	0.638516	(0.85)	0.761658	(1.0)
STAT6	rs324013	12	55796928	0.3931	0.6434	0.7697	(0.87)	0.7351	(0.94)	1.028	0.8542	1.237	0.493807	(0.82)	0.242004	(0.98)
NOS1	rs4766834	12	116124928	0.3831	0.5039	0.109928	(0.59)	0.149703	(0.78)	0.82	0.71	1.04	0.313229	(0.82)	0.250007	(0.98)
NOS1	rs2682826	12	116137221	0.3152	0.7144	0.621159	(0.83)	0.552757	(0.94)	1.05	0.86	1.28	0.352815	(0.82)	0.158131	(0.97)
NOS1	rs9658535	12	116141993	0.1838	0.2915	0.633028	(0.83)	0.13135	(0.71)	1.05	0.74	1.2	0.0738967	(0.82)	0.114119	(0.97)
NOS1	rs2271986	12	116145256	0.01798	1	0.195583	(0.66)	0.191181	(0.83)	0.86	0.32	1.27	0.607846	(0.85)	0.692921	(1.0)
NOS1	rs2293048	12	116149208	0.1054	0.7373	0.873493	(0.88)	0.928635	(0.95)	1	0.76	1.39	0.35094	(0.82)	0.670346	(1.0)
NOS1	rs3741475	12	116154297	0.3227	0.5636	0.267149	(0.76)	0.239463	(0.94)	0.91	0.92	1.36	0.385897	(0.82)	0.189981	(0.98)
NOS1	rs10774910	12	116158722	0.4316	0.6063	0.323337	(0.80)	0.605393	(0.94)	1.05	0.91	1.32	0.0974879	(0.82)	0.214188	(0.98)
NOS1	rs12099598	12	116160080	0.3626	0.1164	0.203468	(0.68)	0.125626	(0.70)	1.1	0.93	1.37	0.587207	(0.84)	0.26077	(0.98)
NOS1	rs7959232	12	116161081	0.479	0.7518	0.471247	(0.80)	0.675442	(0.94)	1.16	0.89	1.29	0.155395	(0.82)	0.173619	(0.97)
NOS1	rs816353	12	116169163	0.3931	0.4669	0.924675	(0.88)	0.288316	(0.94)	0.76	0.84	1.22	0.647223	(0.85)	0.538406	(0.98)
NOS1	rs816347	12	116174306	0.07942	0.6683	0.913593	(0.88)	0.354698	(0.94)	1.07	0.73	1.43	0.092141	(0.82)	0.378642	(0.98)
NOS1	rs2650163	12	116177420	0.1269	0.5685	0.456341	(0.80)	0.463494	(0.94)	1.11	0.84	1.47	0.145328	(0.82)	0.84452	(1.0)
NOS1	rs1093325	12	116179703	0.06494	0.183	0.839104	(0.87)	0.278645	(0.94)	1.24	0.66	1.39	0.0313495	(0.7)	0.22943	(0.98)
NOS1	rs1093329	12	116180547	0.3941	0.5965	0.916492	(0.88)	0.370869	(0.94)	0.75	0.84	1.22	0.647223	(0.85)	0.538406	(0.98)
NOS1	rs2293054	12	116186097	0.2278	0.9285	0.385665	(0.80)	0.666043	(0.94)	1.12	0.73	1.13	0.0797854	(0.82)	0.486889	(0.98)
NOS1	rs2293055	12	116186267	0.07293	1	0.772823	(0.87)	0.882773	(0.94)	1.05	0.74	1.5	0.240643	(0.82)	0.314438	(0.98)
NOS1	rs6490121	12	116192578	0.3776	0.5456	0.306675	(0.78)	0.49352	(0.94)	0.98	0.75	1.09	0.12941	(0.82)	0.794178	(1.0)
NOS1	rs2293050	12	116203205	0.4006	1	0.439324	(0.80)	0.599395	(0.94)	0.81	0.89	1.3	0.390799	(0.82)	0.967158	(1.0)
NOS1	rs3825102	12	116204568	0.2717	0.8108	0.985804	(0.90)	0.591497	(0.94)	1.03	0.81	1.23	0.51172	(0.82)	0.799846	(1.0)
NOS1	rs10744891	12	116206724	0.3966	0.8431	0.542567	(0.82)	0.685552	(0.94)	0.82	0.88	1.28	0.495604	(0.82)	0.944812	(1.0)
NOS1	rs884847	12	116207996	0.1469	0.8997	0.257714	(0.75)	0.0430337	(0.50)	1.01	0.9	1.5	0.482588	(0.82)	0.277277	(0.98)
NOS1	rs2271987	12	116212900	0.1738	0.3806	0.0531898	(0.41)	0.118116	(0.69)	1.02	0.62	1	0.859924	(0.90)	0.568094	(0.98)
NOS1	rs7309163	12	116213657	0.4116	0.1917	0.0942408	(0.55)	0.161107	(0.78)	0.82	0.71	1.03	0.505798	(0.82)	0.849313	(1.0)
NOS1	rs532967	12	116216722	0.1983	0.5516	0.0321007	(0.34)	0.00240514	(0.090)	1.03	1.02	1.62	0.182745	(0.82)	0.406328	(0.98)
NOS1	rs12811583	12	116224325	0.2787	0.5293	0.645474	(0.85)	0.880161	(0.94)	0.88	0.85	1.29	0.396826	(0.82)	0.539823	(0.98)
NOS1	rs7298903	12	116231593	0.2727	0.381	0.726634	(0.87)	0.935593	(0.95)	0.96	0.84	1.28	0.355942	(0.82)	0.578085	(0.98)
NOS1	rs7295972	12	116231751	0.4136	0.6962	0.916531	(0.88)	0.798038	(0.94)	1.01	0.82	1.19	0.204545	(0.82)	0.879796	(1.0)
NOS1	rs11068447	12	116232070	0.2717	0.338	0.705703	(0.87)	0.925227	(0.95)	0.97	0.85	1.28	0.390612	(0.82)	0.618616	(0.98)
NOS1	rs561712	12	116236452	0.2507	0.7366	0.951584	(0.90)	0.96412	(0.95)	0.87	0.81	1.24	0.262826	(0.82)	0.817783	(1.0)
NOS1	rs4766843	12	116242291	0.08841	1	0.297377	(0.77)	0.441619	(0.94)	0.93	0.61	1.17	0.0944751	(0.82)	0.559884	(0.98)
NOS1	rs1483757	12	116245923	0.4785	1	0.150878	(0.65)	0.178653	(0.8)	0.75	0.73	1.05	0.982692	(0.90)	0.937504	(1.0)
NOS1	rs11068450	12	116246347	0.05944	0.5723	0.733696	(0.87)	0.378153	(0.94)	0.93	0.63	1.39	0.27158	(0.82)	0.830556	(1.0)
NOS1	rs12579387	12	116247834	0.2158	0.7797	0.277964	(0.76)	0.202189	(0.84)	0.94	0.91	1.41	0.0538088	(0.79)	0.971253	(1.0)
NOS1	rs473640	12	116250097	0.4011	1	0.625132	(0.83)	0.56675	(0.94)	0.63	0.87	1.26	0.966895	(0.90)	0.956141	(1.0)
NOS1	rs9658281	12	116251961	0.1024	1	0.395872	(0.80)	0.557292	(0.94)	1.19	0.65	1.19	0.257085	(0.82)	0.779705	(1.0)
NOS1	rs816296	12	116255127	0.3646	0.9456	0.379011	(0.80)	0.61279	(0.94)	1.09	0.9	1.32	0.9264	(0.90)	0.889575	(1.0)
NOS1	rs1681506	12	116259961	0.2308	0.929	0.0607478	(0.44)	0.0656472	(0.52)	1.04	0.65	1.01	0.969629	(0.90)	0.288744	(0.98)
NOS1	rs545654	12	116261432	0.3232	0.4699	0.0189812	(0.24)	0.0428713	(0.50)	1.19	0.65	0.96	0.334532	(0.82)	0.800498	(1.0)
NOS1	rs1004356	12	116261755	0.05644	0.2386	0.44286	(0.80)	0.541568	(0.94)	1.11	0.79	1.74	0.0257675	(0.65)	0.430331	(0.98)
NOS1	rs9658265	12	116262253	0.0959	0.1979	0.171277	(0.65)	0.217035	(0.89)	1.29	0.59	1.1	0.0593938	(0.82)	0.464137	(0.98)
NOS1	rs1552227	12	116263418	0.2463	0.6093	0.115804	(0.62)	0.24225	(0.94)	1.07	0.96	1.47	0.239622	(0.82)	0.812525	(1.0)
NOS1	rs527590	12	116266301	0.3931	0.4669	0.0771815	(0.49)	0.155874	(0.78)	1.03	0.98	1.43	0.549952	(0.82)	0.930175	(1.0)
NOS1	rs693534	12	116269101	0.2787	0.6371	0.00938077	(0.21)	0.01428	(0.29)	0.84	0.62	0.94	0.220997	(0.82)	0.169117	(0.97)
NOS1	rs1123425	12	116270488	0.4256	0.477	0.0645976	(0.45)	0.177763	(0.8)	1.34	0.7	1.01	0.843597	(0.90)	0.201266	(0.98)
NOS1	rs3782221	12	116280264	0.4855	0.3117	0.0235193	(0.27)	0.0469122	(0.50)	1.08	0.67	0.97	0.422217	(0.82)	0.140284	(0.97)
NOS1	rs11068458	12	116287125	0.1059	1	0.824057	(0.87)	0.952666	(0.95)	1.04	0.72	1.3	0.695835	(0.86)	0.127325	(0.97)
NOS1	rs1879417	12	116287898	0.4915	0.08787	0.420913	(0.80)	0.584296	(0.94)	0.94	0.77	1.11	0.654567	(0.85)	0.807236	(1.0)
NOS1	rs4767535	12	116289258	0.4051	0.359	0.548373	(0.82)	0.30648	(0.94)	0.81	0.78	1.14	0.711677	(0.86)	0.946472	(1.0)
NOS1	rs816292	12	116295792	0.2138	0.2224	0.550553	(0.82)	0.65009	(0.94)	1.02	0.86	1.34	0.93163	(0.90)	0.605659	(0.98)
NOS1	rs1552229	12	116306570	0.2812	0.2119	0.811539	(0.87)	0.766404	(0.94)	0.85	0.84	1.26	0.640144	(0.85)	0.453058	(0.98)
NOS1	rs1552230	12	116306768	0.494	0.3121	0.7499	(0.87)	0.918306	(0.95)	0.86	0.86	1.24	0.632786	(0.85)	0.747836	(1.0)
NOS1	rs1384872	12	116311701	0.4456	0.0844	0.795116	(0.87)	0.890363	(0.94)	0.81	0.81	1.17	0.626653	(0.85)	0.457395	(0.98)
NOS1	rs7299612	12	116312025	0.2078	0.7019	0.187652	(0.65)	0.331343	(0.94)	1.17	0.68	1.08	0.919468	(0.90)	0.737372	(1.0)
NOS1	rs10850820	12	116314862	0.2772	0.05843	0.391873	(0.80)	0.696203	(0.94)	1.13	0.74	1.12	0.464849	(0.82)	0.223377	(0.98)
NOS1	rs7967843	12	116318062	0.1019	0.1654	0.0716603	(0.47)	0.0942942	(0.62)	1.01	0.55	1.03	0.784626	(0.90)	0.764166	(1.0)
NOS1	rs17509378	12	116318395	0.06793	0.2125	0.580875	(0.82)	0.679406	(0.94)	0.91	0.77	1.61	0.513364	(0.82)	0.174332	(0.97)
NOS1	rs11068466	12	116320260	0.1668	0.7339	0.0227089	(0.27)	0.0164288	(0.29)	0.91	0.59	0.96	0.802548	(0.90)	0.843586	(1.0)
NOS1	rs11068467	12	116321195	0.1084	0.3237	0.164864	(0.65)	0.23464	(0.94)	1.07	0.92	1.67	0.260505	(0.82)	0.158192	(0.97)
NOS1	rs2017021	12	116329769	0.0959	0.1979	0.225258	(0.69)	0.460632	(0.94)	0.84	0.6	1.13	0.659671	(0.85)	0.544162	(0.98)
NOS1	rs900618	12	116330189	0.0969	0.1025	0.21951	(0.69)	0.451771	(0.94)	0.79	0.6	1.12	0.659671	(0.85)	0.544162	(0.98)
NOS1	rs12309595	12	116330484	0.0964	0.09974	0.225258	(0.69)	0.460632	(0.94)	1.06	0.6	1.13	0.659671	(0.85)	0.544162	(0.98)
NOS1	rs10774914	12	116331323	0.1234	0.5607	0.041568	(0.34)	0.0966577	(0.62)	1.13	1.01	1.78	0.0864547	(0.82)	0.188948	(0.98)
NOS1	rs10774915	12	116333250	0.2158	0.2257	0.529622	(0.82)	0.631119	(0.94)	0.82	0.86	1.34	0.391742	(0.82)	0.180296	(0.97)
NOS1	rs3861897	12	116334466	0.2228	0.649	0.84858	(0.87)	0.960806	(0.95)	0.79	0.82	1.28	0.368072	(0.82)	0.097743	(0.97)
NOS1	rs16947513	12	116334954	0.0954	0.1449	0.225258	(0.69)	0.460632	(0.94)	0.99	0.6	1.13	0.659671	(0.85)	0.544162	(0.98)
IL4R	rs8048932	16	27205294	0.08042	0.6709	0.3356	(0.80)	NA	(NA)	1.178	0.844	1.643	0.31382	(0.82)	0.165779	(0.97)
IL4R	rs8053463	16	27205537	0.08092	0.671	0.2951	(0.77)	NA	(NA)	1.194	0.8565	1.664	0.352945	(0.82)	0.132695	(0.97)
IL4R	rs11074852	16	27208097	0.454	0.8986	0.1878	(0.65)	0.3992	(0.94)	0.885	0.7379	1.061	0.22828	(0.82)	0.650122	(0.99)
IL4R	rs8056488	16	27210230	0.479	0.8992	0.6704	(0.86)	0.7556	(0.94)	0.9614	0.8021	1.152	0.499437	(0.82)	0.163899	(0.97)
IL4R	rs4238954	16	27221612	0.4815	0.8494	0.8511	(0.87)	0.7763	(0.94)	0.9828	0.82	1.178	0.61637	(0.85)	0.252937	(0.98)
IL4R	rs4547336	16	27223902	0.4845	0.569	0.7855	(0.87)	0.832	(0.94)	0.9752	0.8136	1.169	0.594461	(0.84)	0.285545	(0.98)
IL4R	rs4787947	16	27226266	0.08541	1	0.0586	(0.44)	NA	(NA)	0.7257	0.5199	1.013	0.439453	(0.82)	0.604822	(0.98)
IL4R	rs2057768	16	27229596	0.4915	0.4113	0.7999	(0.87)	0.8902	(0.94)	0.9769	0.8151	1.171	0.812864	(0.90)	0.452454	(0.98)
IL4R	rs6498011	16	27239395	0.4026	0.8437	0.3045	(0.78)	0.5553	(0.94)	1.102	0.9157	1.325	0.227814	(0.82)	0.410927	(0.98)
IL4R	rs4787948	16	27248560	0.4905	0.4869	0.8022	(0.87)	0.8254	(0.94)	1.023	0.8539	1.227	0.368228	(0.82)	0.553337	(0.98)
IL4R	rs2283563	16	27253855	0.4875	0.411	0.8412	(0.87)	0.5791	(0.94)	1.019	0.85	1.221	0.257518	(0.82)	0.709401	(1.0)
IL4R	rs3024530	16	27258188	0.487	0.4479	0.8785	(0.88)	0.6235	(0.94)	1.014	0.8463	1.216	0.296318	(0.82)	0.720115	(1.0)
IL4R	rs3024535	16	27259622	0.1573	0.02276	0.03384	(0.34)	NA	(NA)	1.308	1.02	1.678	0.861005	(0.90)	0.555287	(0.98)
IL4R	rs3024560	16	27264168	0.497	0.3122	0.4271	(0.80)	0.5273	(0.94)	0.9293	0.7754	1.114	0.499278	(0.82)	0.530685	(0.98)
IL4R	rs3024585	16	27267345	0.3816	0.1237	0.03428	(0.34)	0.08752	(0.62)	0.8173	0.678	0.9853	0.003642	(0.51)	0.980979	(1.0)
IL4R	rs3024619	16	27272307	0.4311	0.01705	0.398	(0.80)	0.6524	(0.94)	1.082	0.9012	1.299	0.179536	(0.82)	0.864947	(1.0)
IL4R	rs3024660	16	27278659	0.08641	0.2269	0.0767	(0.49)	NA	(NA)	0.7429	0.5341	1.033	0.19575	(0.82)	0.281797	(0.98)
IL4R	rs1805011	16	27281373	0.07592	0.02406	0.4834	(0.81)	NA	(NA)	0.8838	0.6256	1.249	0.010831	(0.51)	0.075986	(0.97)
IL4R	rs1805012	16	27281465	0.07493	0.03633	0.5936	(0.83)	NA	(NA)	0.9097	0.6427	1.288	0.010831	(0.51)	0.075986	(0.97)
IL4R	rs1805015	16	27281681	0.07642	0.02392	0.5429	(0.82)	NA	(NA)	0.8987	0.637	1.268	0.022238	(0.65)	0.106425	(0.97)
IL4R	rs1801275	16	27281901	0.1623	1	0.4633	(0.80)	0.6032	(0.94)	1.097	0.857	1.403	0.229645	(0.82)	0.261994	(0.98)
IL4R	rs2074570	16	27282658	0.07143	0.6315	0.03998	(0.34)	NA	(NA)	1.45	1.015	2.07	0.97824	(0.90)	0.261283	(0.98)
IL4R	rs1049631	16	27283043	0.4785	0.6128	0.9644	(0.90)	0.9987	(0.96)	1.004	0.8378	1.204	0.103539	(0.82)	0.358994	(0.98)
IL4R	rs3024685	16	27284411	0.4945	0.5697	0.9936	(0.90)	0.9372	(0.95)	0.9993	0.8338	1.198	0.045412	(0.78)	0.206295	(0.98)
IL4R	rs4787956	16	27285750	0.474	0.2285	0.8973	(0.88)	0.9679	(0.95)	1.012	0.8443	1.213	0.00874	(0.51)	0.173199	(0.97)
IL4R	rs16976728	16	27289213	0.493	0.3764	0.7533	(0.87)	0.5909	(0.94)	0.9714	0.8105	1.164	0.114223	(0.82)	0.747479	(1.0)
IL4R	rs4787426	16	27292232	0.06993	0.4706	0.7695	(0.87)	NA	(NA)	0.9482	0.6645	1.353	0.025895	(0.65)	0.367718	(0.98)
IL4R	rs7191188	16	27296912	0.1838	0.2471	0.5121	(0.82)	0.2698	(0.94)	0.9249	0.7324	1.168	0.097201	(0.82)	0.274919	(0.98)
IL4R	rs6498016	16	27299289	0.1643	0.4202	0.6556	(0.85)	0.495	(0.94)	1.057	0.8276	1.351	0.107174	(0.82)	0.448307	(0.98)
IL4R	rs2382722	16	27300127	0.4121	5.573e-08	0.4895	(0.81)	0.599	(0.94)	1.067	0.888	1.282	0.470684	(0.82)	0.67515	(1.0)
TBXA2R	rs10410258	19	3543730	0.06294	0.4226	0.3727	(0.80)	NA	(NA)	1.182	0.8183	1.706	0.688172	(0.86)	0.613699	(0.98)
TBXA2R	rs2158935	19	3562972	0.3147	0.07911	0.2723	(0.76)	0.5075	(0.94)	0.8964	0.7374	1.09	0.530622	(0.82)	0.339568	(0.98)
TGFB1	rs4803455	19	46543349	0.3541	0.1124	0.254359	(0.75)	0.332788	(0.94)	1.12	0.92	1.35	0.538832	(0.82)	0.859546	(1.0)
TGFB1	rs2241715	19	46548726	0.4361	0.1394	0.383691	(0.80)	0.474167	(0.94)	1.09	0.9	1.31	0.907507	(0.90)	0.755144	(1.0)
ADAM33	rs512625	20	3596378	0.3916	1	0.7717	(0.87)	0.8662	(0.94)	1.028	0.8539	1.237	0.016522	(0.65)	0.216953	(0.98)
ADAM33	rs3918395	20	3601149	0.0964	1	0.6551	(0.85)	NA	(NA)	0.9328	0.6872	1.266	0.793153	(0.90)	0.787385	(1.0)
ADAM33	rs2853210	20	3606211	0.2028	0.6965	0.5642	(0.82)	0.2973	(0.94)	0.9359	0.7472	1.172	0.046493	(0.78)	0.001005	(0.15)
ADAM33	rs487377	20	3606931	0.3926	0.7911	0.9949	(0.90)	0.7143	(0.94)	1.001	0.8313	1.204	0.419592	(0.82)	0.389329	(0.98)
ADAM33	rs554743	20	3610142	0.4236	0.7957	0.2208	(0.69)	0.4368	(0.94)	0.8918	0.7424	1.071	0.468212	(0.82)	0.29445	(0.98)
Association with AR estimated using a χ2-homogeneity test.
Odds ratio (OR) and 95 % confidence interval were estimated by using the most common allele as the referent and are reported for each minor allele.
Association between genotype and sensitization to allergens was analyzed using a Kruskal-Wallis rank sum test.
False discovery rate was quantified using the q-value introduced by Storey(2002) and are given in parenthesis.
NA = not applicable
