# Supplementary material for: Investigating highly replicated asthma genes as candidate genes for allergic rhinitis
Source: BMC Med Genet. 2013 May 10;14:51. doi: 10.1186/1471-2350-14-51 (PMC3653682; doi:10.1186/1471-2350-14-51)
Supplement: Additional file 3: Table S3 — Comparison of association test results before (448 patients) and after. [file 1471-2350-14-51-S3.xls]

## Sheet: Sheet1
Table E3: Comparison of association test results before (448 patients) and after
(304 patients) elimination of AR patients with asthma in the Chinese population
Gene	SNP ID	448 patients vs 462 controls		304 patients vs 462 controls
		P-value*	OR°	P-value*	OR°
NPSR1/AAA1	rs10270663	6.83e-05	0.6908	0.0019	0.724
NPSR1/AAA1	rs324389	0.000104	0.6972	0.004052	0.7418
NPSR1/AAA1	rs324957	0.000109	1.437	0.002934	1.365
NPSR1	rs324987	0.000209	1.413	0.00439	1.346
NPSR1/AAA1	rs10278663	0.000324	0.7029	0.001063	0.6963
NPSR1/AAA1	rs324396	0.000345	1.399	0.005869	1.335
NPSR1/AAA1	rs10267134	0.000386	0.706	0.001225	0.6994
CTLA4	rs231804	0.0006	1.461	0.007746	1.39
CTLA4	rs231735	0.000904	1.442	0.01045	1.372
NPSR1	rs17199888	0.002233	0.7396	0.007729	0.7441
CTLA4	rs926169	0.005865	1.307	0.03108	1.263
NPSR1/AAA1	rs10081183	0.006642	0.7771	0.07043	0.8286
CTLA4	rs6748358	0.007711	1.314	0.04902	1.253
CTLA4	rs1024161	0.008759	1.292	0.02004	1.288
NOS1	rs693534	0.00938077	0.84	0.03743	0.7852
NPSR1/AAA1	rs324374	0.009531	1.271	0.04721	1.228
NPSR1/AAA1	rs1419791	0.009612	1.271	0.05184	1.223
NPSR1/AAA1	rs1345267	0.01176	0.7915	0.05577	0.8197
CTLA4	rs733618	0.01223	0.7896	0.03445	0.7997
CTLA4	rs10197319	0.01274	1.314	0.04483	1.279
NPSR1	rs1419868	0.01307	1.306	0.05335	1.261
CTLA4	rs3096851	0.01453	1.258	0.06354	1.216
CTLA4	rs3116504	0.01453	1.258	0.06354	1.216
CTLA4	rs231726	0.01642	1.253	0.1142	1.181
SPINK5	rs4472254	0.01645	0.757	0.05399	0.7777
SPINK5	rs10463396	0.01648	0.7577	0.05237	0.7771
SPINK5	rs1422982	0.01648	0.7577	0.05237	0.7771
SPINK5	rs7725292	0.01655	1.266	0.06748	1.223
NOS1	rs545654	0.0189812	1.19	0.0698	0.8177
SPINK5	rs7707803	0.02149	1.253	0.0816	1.211
NOS1	rs11068466	0.0227089	0.91	0.07642	0.7798
NOS1	rs3782221	0.0235193	1.08	0.06269	0.8247
SPINK5	rs4519913	0.02392	0.8116	0.1452	0.8601
SPINK5	rs7724165	0.02723	1.226	0.1709	1.152
NOS1	rs532967	0.0321007	1.03	0.0625	1.27
IL4R	rs3024535	0.03384	1.308	0.03547	1.343
IL4R	rs3024585	0.03428	0.8173	0.1878	0.8692
SPINK5	rs17774892	0.03463	0.736	0.04269	0.7234
NPSR1	rs411323	0.03655	1.309	0.1729	1.219
SPINK5	rs10477360	0.03705	0.8245	0.1543	0.863
SPINK5	rs11948836	0.03897	0.7412	0.06165	0.7353
SPINK5	rs17107650	0.03897	0.7412	0.06165	0.7353
ADRB2	rs11742519	0.0391	1.211	0.01081	1.303
IL4R	rs2074570	0.03998	1.45	0.08972	1.407
SPINK5	rs17107673	0.04062	0.743	0.09587	0.7622
NOS1	rs10774914	0.041568	1.13	0.108	1.287
SPINK5	rs12332673	0.04525	0.7484	0.07726	0.7487
NOS1	rs2271987	0.0531898	1.02	0.04324	0.7538
IL4R	rs4787947	0.0586	0.7257	0.2362	0.8014
NPSR1	rs12111597	0.05964	0.831	0.09325	0.8309
NOS1	rs1681506	0.0607478	1.04	0.3423	0.8906
ADRB2	rs13189358	0.0621	0.84	0.02936	0.7952
NOS1	rs1123425	0.0645976	1.34	0.116	0.8482
ADRB2	rs2053044	0.06872	0.825	0.02363	0.7608
CD14	rs1835148	0.06975	1.296	0.1971	1.228
SPINK5	rs7719473	0.07118	0.7692	0.08977	0.7556
NOS1	rs7967843	0.0716603	1.01	0.2722	0.8276
IL4R	rs3024660	0.0767	0.7429	0.4279	0.8654
NOS1	rs527590	0.0771815	1.03	0.3135	1.113
ADRB2	rs2400707	0.09268	0.8375	0.02864	0.768
NOS1	rs7309163	0.0942408	0.82	0.1541	0.8607
MS4A2	rs12361312	0.09526	1.303	0.09314	1.339
NPSR1	rs10274146	0.09577	0.7268	0.2618	0.7871
SPINK5	rs1422993	0.09667	0.7516	0.1862	0.7742
ADRB2	rs10059242	0.09952	0.7108	0.2654	0.7751
ADRB2	rs11740830	0.09988	1.172	0.1084	1.189
SPINK5	rs13185274	0.1	0.8285	0.1722	0.839
ADRB2	rs11957757	0.1087	0.7654	0.1561	0.7645
NOS1	rs4766834	0.109928	0.82	0.3206	0.8996
NOS1	rs1552227	0.115804	1.07	0.1914	1.169
CD14	rs2569193	0.1225	1.256	0.1946	1.236
CD14	rs778587	0.1276	1.253	0.2309	1.217
NPSR1/AAA1	rs6462540	0.1291	1.166	0.3532	1.111
NPSR1	rs10486653	0.1353	0.7498	0.3316	0.812
SPINK5	rs1154729	0.1373	1.2	0.2438	1.173
IL10	rs13376708	0.1389	0.608	0.1133	0.5267
NPSR1/AAA1	rs1345258	0.1396	0.8132	0.05134	0.7292
NPSR1/AAA1	rs1419842	0.1444	1.16	0.346	1.113
SPINK5	rs3777134	0.1472	1.144	0.4569	1.08
NOS1	rs1483757	0.150878	0.75	0.07068	0.829
SPINK5	rs2303067	0.1525	1.141	0.4876	1.075
ADRB2	rs1042718	0.1555	1.15	0.3397	1.11
NPSR1/AAA1	rs11982356	0.1569	1.14	0.013	1.293
NPSR1/AAA1	rs10241719	0.1576	1.14	0.01389	1.29
NPSR1/AAA1	rs10241616	0.1579	0.8157	0.4396	0.8836
NPSR1/AAA1	rs11975122	0.1579	0.8157	0.4396	0.8836
SPINK5	rs3764930	0.1613	1.138	0.5068	1.071
NOS1	rs11068467	0.164864	1.07	0.2044	1.235
ADRB2	rs17707884	0.1695	1.155	0.1293	1.193
IL10	rs1800896	0.1698	0.7373	0.1335	0.678
NOS1	rs9658265	0.171277	1.29	0.05195	0.6981
NPSR1	rs329263	0.1719	1.146	0.2566	1.134
SPINK5	rs4362936	0.1741	0.83	0.1503	0.799
CD14	rs778583	0.1742	1.244	0.2089	1.249
SPINK5	rs6580514	0.1752	0.8453	0.2276	0.8446
ADRB2	rs4705285	0.1764	1.146	0.2515	1.138
IL10	rs4072227	0.1767	1.157	0.7549	1.039
ADRB2	rs171551	0.177	1.154	0.01317	1.332
SPINK5	rs1423000	0.1771	0.7994	0.3164	0.8298
ADRB2	rs6580586	0.1785	1.174	0.09783	1.24
NPSR1	rs764269	0.1788	0.8747	0.2365	0.8759
NPSR1	rs329252	0.1809	1.142	0.2589	1.133
ADRB2	rs919725	0.1823	0.8838	0.1382	0.8572
ADRB2	rs10075995	0.185	1.136	0.1865	1.152
NPSR1	rs2530561	0.186	1.263	0.1444	1.327
NPSR1	rs1458550	0.1872	0.8568	0.01767	0.7238
NOS1	rs7299612	0.187652	1.17	0.1927	0.8452
IL4R	rs11074852	0.1878	0.885	0.3	0.8979
IL10	rs3021094	0.1938	0.8868	0.3773	0.9127
NOS1	rs2271986	0.195583	0.86	0.1793	0.5758
NOS1	rs12099598	0.203468	1.1	0.1946	1.149
NPSR1	rs10255979	0.2047	1.127	0.3709	1.099
NPSR1	rs13234119	0.2137	0.7625	0.2313	0.7436
NOS1	rs900618	0.21951	0.79	0.1498	0.7725
ADAM33	rs554743	0.2208	0.8918	0.1878	0.871
GSTP1	rs1695	0.2214	1.159	0.3681	1.129
NPSR1	rs1649220	0.2232	1.128	0.2388	1.139
ADRB2	rs10875641	0.2245	1.131	0.2725	1.132
NOS1	rs12309595	0.225258	1.06	0.3043	0.8327
NOS1	rs16947513	0.225258	0.99	0.2114	0.7984
NOS1	rs2017021	0.225258	0.84	0.189	0.7896
CTLA4	rs1018361	0.2347	1.116	0.5798	1.059
ADRB2	rs1181139	0.2424	1.12	0.274	1.126
ADRB2	rs4705280	0.2425	1.117	0.2644	1.125
ADRB2	rs1468722	0.2456	0.8768	0.348	0.8876
TGFB1	rs4803455	0.254359	1.12	0.1884	1.152
NPSR1/AAA1	rs7797972	0.2574	1.143	0.3767	1.124
NOS1	rs884847	0.257714	1.01	0.3713	1.138
ADRB2	rs30306	0.2588	1.114	0.2052	1.145
SPINK5	rs12658421	0.262	0.83	0.5242	0.889
NOS1	rs3741475	0.267149	0.91	0.3034	1.12
TBXA2R	rs2158935	0.2723	0.8964	0.5613	0.9376
IL4	rs2243248	0.2733	0.8021	0.142	0.7064
STAT6	rs167769	0.2766	1.124	0.4095	1.104
NOS1	rs12579387	0.277964	0.94	0.6247	1.064
ADRB2	rs6888011	0.2796	0.9046	0.1933	0.8734
NPSR1	rs17170012	0.2821	0.8389	0.6004	0.9104
NPSR1	rs1006393	0.2845	0.8976	0.2582	0.8794
SCGB1A1	rs3741240	0.2845	1.11	0.209	1.145
NPSR1/AAA1	rs17829166	0.2852	1.136	0.3947	1.12
NPSR1	rs376825	0.2919	0.8989	0.2518	0.8781
IL4R	rs8053463	0.2951	1.194	0.2764	1.225
NOS1	rs4766843	0.297377	0.93	0.5853	0.9054
IL4R	rs6498011	0.3045	1.102	0.5841	1.059
ADRB2	rs6580582	0.3051	0.9077	0.186	0.869
NOS1	rs6490121	0.306675	0.98	0.2461	0.8833
NPSR1/AAA1	rs1541459	0.3131	1.128	0.3947	1.12
ADRB2	rs2163752	0.3165	1.101	0.2366	1.135
NPSR1/AAA1	rs7802435	0.318	0.9116	0.0865	0.8368
ADRB2	rs11168074	0.3216	1.098	0.221	1.137
NOS1	rs10774910	0.323337	1.05	0.3627	1.1
SPINK5	rs2400485	0.3322	0.8554	0.2773	0.8187
IL10	rs4072226	0.3329	0.7511	0.7697	0.9112
IL4R	rs8048932	0.3356	1.178	0.3293	1.2
NPSR1	rs10271686	0.336	1.141	0.8121	0.9629
NPSR1	rs328902	0.3383	1.146	0.6065	1.086
NPSR1/AAA1	rs7798886	0.342	0.8087	0.3581	0.7911
NPSR1	rs2023328	0.346	1.116	0.2914	1.146
IL10	rs3024490	0.3461	0.9083	0.2675	0.8802
NPSR1	rs2530545	0.3476	0.8947	0.2249	0.8493
NPSR1/AAA1	rs970437	0.3513	0.8906	0.8072	1.034
ADRB2	rs9325124	0.3563	1.092	0.3293	1.11
NPSR1/AAA1	rs11974899	0.3567	0.7881	0.5415	0.8387
NPSR1	rs328906	0.3637	1.111	0.3024	1.142
NPSR1/AAA1	rs6462569	0.3679	1.087	0.05535	1.22
TBXA2R	rs10410258	0.3727	1.182	0.3606	1.207
NPSR1	rs2609215	0.3746	1.178	0.3401	1.215
NPSR1/AAA1	rs323907	0.3746	1.178	0.3401	1.215
NPSR1	rs329240	0.3752	1.134	0.6513	1.075
NOS1	rs816296	0.379011	1.09	0.3479	1.106
NPSR1/AAA1	rs1362195	0.3798	1.085	0.06696	1.209
TGFB1	rs2241715	0.383691	1.09	0.408	1.09
NOS1	rs2293054	0.385665	1.12	0.2279	0.8603
NPSR1	rs10252228	0.3902	1.114	0.8057	1.036
NOS1	rs10850820	0.391873	1.13	0.5507	0.9331
ADRB2	rs1864932	0.3919	1.083	0.3036	1.113
ADRB2	rs30312	0.3919	1.088	0.1858	1.157
NPSR1/AAA1	rs740515	0.3951	1.082	0.04412	1.232
NOS1	rs9658281	0.395872	1.19	0.6274	0.9208
NPSR1/AAA1	rs2392273	0.3979	1.082	0.04851	1.227
IL4R	rs3024619	0.398	1.082	0.9763	0.9969
IL10	rs1554286	0.3994	0.9182	0.3032	0.8893
ADRB2	rs30325	0.4	1.087	0.1544	1.17
NPSR1/AAA1	rs10237930	0.4004	0.9122	0.5113	0.9225
NPSR1	rs10275028	0.4012	1.124	0.9856	0.9971
GSTP1	rs614080	0.4032	1.089	0.2128	1.152
NPSR1/AAA1	rs10486650	0.4033	1.085	0.05171	1.234
NPSR1	rs2609224	0.4045	1.101	0.3507	1.127
NPSR1	rs1186717	0.4054	1.127	0.563	1.097
NPSR1	rs2168891	0.4078	1.469	0.3412	1.607
NPSR1	rs17200455	0.4103	1.12	0.9662	0.9933
NPSR1/AAA1	rs13223800	0.4145	0.9201	0.2797	0.8832
NPSR1/AAA1	rs17764093	0.4188	0.8276	0.5022	0.8439
NPSR1/AAA1	rs720409	0.4189	1.078	0.1479	1.162
ADRB2	rs11742884	0.4193	0.9281	0.5509	0.9402
NOS1	rs1879417	0.420913	0.94	0.7504	0.9676
ADRB2	rs6888329	0.4237	1.079	0.8348	1.022
IL4R	rs3024560	0.4271	0.9293	0.6967	0.9605
IL10	rs2222202	0.4319	0.7987	0.4183	0.7664
ADRB2	rs1042713	0.4338	1.076	0.7592	1.032
NPSR1	rs1458536	0.4338	1.154	0.3629	1.201
NOS1	rs2293050	0.439324	0.81	0.5942	1.058
NPSR1	rs10235648	0.4394	1.113	0.7202	0.9447
IL4	rs2243290	0.441	0.9145	0.4212	0.9004
NPSR1	rs10250709	0.4417	1.113	0.83	0.9662
NOS1	rs1004356	0.44286	1.11	0.63	1.114
MS4A2	rs2847666	0.4443	0.8246	0.372	0.771
CD14	rs7721577	0.4489	0.9263	0.7335	0.9622
IL13	rs20541	0.4515	1.077	0.3242	1.115
NOS1	rs2650163	0.456341	1.11	0.3324	1.162
ADRB2	rs17640574	0.4566	0.7616	0.7614	0.8863
ADRB2	rs9285673	0.4587	0.8744	0.4089	0.8441
NPSR1	rs1379928	0.4599	1.089	0.3388	1.131
NPSR1/AAA1	rs6947764	0.4625	0.9013	0.633	0.9272
NPSR1/AAA1	rs740514	0.4632	1.071	0.08221	1.198
IL4R	rs1801275	0.4633	1.097	0.2933	1.157
SCGB1A1	rs10897270	0.4646	0.93	0.4875	0.9303
NOS1	rs7959232	0.471247	1.16	0.5605	1.062
STAT6	rs2598483	0.4766	0.777	0.6551	0.8388
NPSR1/AAA1	rs2041301	0.4792	0.9288	0.3724	0.9003
GSTP1	rs688878	0.4819	0.8993	0.9136	1.018
IL4R	rs1805011	0.4834	0.8838	0.9845	0.9963
IL4R	rs2382722	0.4895	1.067	0.8757	1.017
NPSR1	rs1419779	0.4916	0.9273	0.8662	0.9796
NPSR1	rs324978	0.4916	0.9273	0.8662	0.9796
NPSR1	rs10238983	0.4941	1.099	0.7368	0.9477
NPSR1	rs10249085	0.5036	0.9249	0.273	0.8648
NPSR1/AAA1	rs775967	0.5071	0.935	0.2782	0.8835
NPSR1/AAA1	rs11773493	0.5102	1.102	0.55	1.104
NPSR1/AAA1	rs324383	0.5102	1.102	0.55	1.104
IL4R	rs7191188	0.5121	0.9249	0.9777	0.9963
IL13	rs1295686	0.5132	1.067	0.3458	1.11
GSTP1	rs684928	0.5135	1.068	0.3945	1.101
NPSR1/AAA1	rs10225713	0.519	0.9197	0.5075	0.9079
NPSR1/AAA1	rs1419812	0.5214	1.08	0.6431	1.065
MS4A2	rs581133	0.5221	0.9414	0.2886	0.8937
IL4	rs2243288	0.5246	0.9294	0.4296	0.9027
NPSR1/AAA1	rs10951423	0.5271	0.9431	0.06774	0.8269
NPSR1/AAA1	rs17169762	0.5285	1.077	0.9491	1.008
NOS1	rs10774915	0.529622	0.82	0.7541	1.04
NPSR1/AAA1	rs1419843	0.5315	1.06	0.7856	1.029
NOS1	rs10744891	0.542567	0.82	0.611	1.055
IL4R	rs1805015	0.5429	0.8987	0.9219	1.019
NPSR1/AAA1	rs1419865	0.5455	0.9456	0.1635	0.8655
NPSR1	rs4236340	0.5476	1.072	0.4508	1.101
NOS1	rs4767535	0.548373	0.81	0.9701	0.9961
ADRB2	rs30328	0.5489	1.063	0.2241	1.146
NOS1	rs816292	0.550553	1.02	0.7541	1.04
NPSR1	rs17199853	0.5512	1.09	0.5866	1.092
NPSR1	rs1860370	0.5512	1.09	0.5866	1.092
MS4A2	rs540170	0.5551	0.9459	0.3074	0.8975
SPINK5	rs2287769	0.5552	1.059	0.3878	1.099
SPINK5	rs2287770	0.5552	1.059	0.3878	1.099
ADRB2	rs30330	0.5632	1.06	0.2515	1.138
NPSR1/AAA1	rs2067933	0.5642	1.056	0.8089	0.9746
ADAM33	rs2853210	0.5642	0.9359	0.4296	0.9027
SPINK5	rs2303064	0.567	0.9481	0.9758	0.9969
NPSR1	rs4723388	0.5706	1.068	0.4678	1.098
ADRB2	rs877741	0.5721	1.067	0.5173	1.087
NPSR1/AAA1	rs12672801	0.573	1.058	0.1124	1.191
NPSR1/AAA1	rs2392268	0.5754	1.054	0.9402	1.008
NPSR1	rs2609220	0.5781	1.067	0.4746	1.097
SPINK5	rs10463397	0.5801	1.057	0.5814	1.064
NOS1	rs17509378	0.580875	0.91	0.265	1.251
NPSR1/AAA1	rs1960865	0.5876	1.101	0.6962	1.08
CTLA4	rs2162610	0.5903	0.9261	0.7656	0.9537
IL4R	rs1805012	0.5936	0.9097	0.8974	1.025
NPSR1	rs7804942	0.6048	1.061	0.9382	0.99
NPSR1/AAA1	rs318585	0.6053	1.095	0.5038	1.137
NPSR1	rs6947841	0.6053	0.9327	0.2188	0.8257
NPSR1	rs1023556	0.6069	0.9536	0.1134	0.8488
NPSR1/AAA1	rs1419776	0.6133	0.9537	0.06947	0.8248
SPINK5	rs4705049	0.6175	0.8836	0.7611	1.084
NPSR1/AAA1	rs6943444	0.6182	0.9307	0.7247	0.9447
ADRB2	rs2400709	0.619	0.9112	0.6736	0.9152
NPSR1/AAA1	rs1120768	0.6194	1.048	0.6917	0.9587
NOS1	rs2682826	0.621159	1.05	0.7269	1.04
SPINK5	rs6580523	0.6224	0.9553	0.9671	1.004
NPSR1/AAA1	rs10486646	0.6225	1.118	0.8763	1.041
NOS1	rs473640	0.625132	0.63	0.6413	1.05
NPSR1	rs2531841	0.633	0.9508	0.9491	0.9925
NOS1	rs9658535	0.633028	1.05	0.4062	0.894
NOS1	rs12811583	0.645474	0.88	0.9864	1.002
ADAM33	rs3918395	0.6551	0.9328	0.4049	0.8614
IL4R	rs6498016	0.6556	1.057	0.6809	1.059
SPINK5	rs2287768	0.6572	1.05	0.4095	1.104
NPSR1/AAA1	rs17169769	0.6579	1.081	0.6101	1.104
ADRB2	rs10075525	0.6629	1.085	0.6743	0.9122
SCGB1A1	rs2509973	0.6662	0.96	0.5092	0.934
IL4R	rs8056488	0.6704	0.9614	0.8803	0.9845
SPINK5	rs4705227	0.6853	0.9584	0.871	0.9812
NPSR1	rs7808655	0.686	1.058	0.5524	0.9089
CTLA4	rs11571308	0.6922	1.065	0.2537	1.218
IL4	rs2243300	0.6925	0.9048	0.4289	0.7932
NPSR1/AAA1	rs6462561	0.6961	0.9538	0.2559	0.8539
NPSR1/AAA1	rs7792119	0.7055	1.037	0.1696	1.157
NOS1	rs11068447	0.705703	0.97	0.8496	0.978
NPSR1/AAA1	rs1419863	0.7077	0.9657	0.3184	0.9014
NPSR1/AAA1	rs10245143	0.7134	1.054	0.6513	1.075
NPSR1/AAA1	rs1833090	0.7141	0.9667	0.9047	1.012
CD14	rs778584	0.718	1.035	0.4362	1.086
NPSR1	rs17789834	0.7214	1.062	0.7102	1.072
NPSR1/AAA1	rs7796834	0.7224	1.049	0.9769	1.004
NOS1	rs7298903	0.726634	0.96	0.8146	0.9729
NPSR1/AAA1	rs13241928	0.7291	1.033	0.6151	0.9479
NPSR1	rs2531840	0.7322	0.9541	0.9301	1.013
NPSR1	rs887020	0.7324	1.038	0.3435	1.123
NOS1	rs11068450	0.733696	0.93	0.5958	0.8881
CTLA4	rs10497873	0.7372	1.041	0.8482	1.026
ADRB2	rs11959113	0.7382	1.035	0.7396	1.039
NPSR1/AAA1	rs7778064	0.7439	1.045	0.9764	0.9955
NPSR1/AAA1	rs10951417	0.7453	1.04	0.7846	0.9628
NPSR1/AAA1	rs6462559	0.7453	1.04	0.7846	0.9628
NOS1	rs1552230	0.7499	0.86	0.9743	1.003
NPSR1	rs10246825	0.7508	1.042	0.6501	0.9342
NPSR1/AAA1	rs10486639	0.7512	0.9683	0.5502	0.9339
ADRB2	rs1560643	0.7533	1.052	0.9289	0.9838
IL4R	rs16976728	0.7533	0.9714	0.8116	0.9756
NPSR1/AAA1	rs4723373	0.7536	1.039	0.816	0.9679
SCGB1A1	rs2509963	0.7552	0.97	0.8604	1.018
NPSR1/AAA1	rs2058163	0.7554	1.03	0.374	1.097
NPSR1/AAA1	rs2041176	0.7572	0.97	0.4225	0.9148
NPSR1/AAA1	rs7781752	0.7617	0.9655	0.3947	0.894
IL10	rs6686931	0.7644	1.028	0.8615	0.9819
NPSR1	rs7808534	0.7687	1.035	0.7917	0.9653
IL4R	rs4787426	0.7695	0.9482	0.7871	1.055
STAT6	rs324013	0.7697	1.028	0.9769	0.9969
ADAM33	rs512625	0.7717	1.028	0.8356	1.022
NPSR1/AAA1	rs1468559	0.7728	1.029	0.6265	0.9476
NOS1	rs2293055	0.772823	1.05	0.7947	1.054
NPSR1/AAA1	rs4723374	0.7766	0.9741	0.3891	0.9144
IL4R	rs4547336	0.7855	0.9752	0.9933	1.001
NPSR1	rs1362134	0.7859	1.026	0.7724	1.031
NPSR1	rs17791395	0.7875	1.032	0.9858	0.9976
NPSR1/AAA1	rs1419805	0.7938	0.9751	0.9181	0.989
NPSR1/AAA1	rs10251786	0.7944	0.975	0.8515	0.9798
NOS1	rs1384872	0.795116	0.81	0.4526	0.9247
IL4R	rs2057768	0.7999	0.9769	0.9112	1.012
STAT6	rs703817	0.8004	0.9733	0.3195	0.8857
IL4R	rs4787948	0.8022	1.023	0.9877	0.9984
ADRB2	rs17108911	0.8041	0.9539	0.9774	1.006
NOS1	rs1552229	0.811539	0.85	0.7351	0.9616
MS4A2	rs574700	0.8119	1.029	0.9529	0.9921
ADRB2	rs17640705	0.815	1.034	0.9353	0.9868
NPSR1/AAA1	rs1073821	0.8173	1.064	0.9791	0.9921
NPSR1/AAA1	rs4723357	0.8173	1.022	0.9058	0.9877
NPSR1/AAA1	rs17764941	0.8175	1.034	0.7029	1.064
NPSR1	rs1637673	0.8187	1.031	0.8839	0.9781
ADRB2	rs3857420	0.8226	1.021	0.7746	1.03
NOS1	rs11068458	0.824057	1.04	0.7822	0.9545
ADRB2	rs1181135	0.8252	0.9594	0.7072	1.08
NPSR1/AAA1	rs10275325	0.8263	1.021	0.2095	1.143
NPSR1	rs2530552	0.8268	0.9711	0.6778	1.063
NPSR1/AAA1	rs4141226	0.8291	0.9734	0.6324	0.9352
NPSR1	rs2530548	0.8347	0.972	0.8945	1.02
NOS1	rs1093325	0.839104	1.24	0.8941	0.9724
SPINK5	rs17641748	0.8392	0.9797	0.891	1.016
IL13	rs2243204	0.841	1.028	0.9387	1.012
IL4R	rs2283563	0.8412	1.019	0.918	0.9894
NPSR1/AAA1	rs10251404	0.8454	0.9821	0.7551	1.033
NOS1	rs3861897	0.84858	0.79	0.374	1.116
CD14	rs2569188	0.8502	1.018	0.6426	1.05
IL4R	rs4238954	0.8511	0.9828	0.9172	1.011
STAT6	rs1059513	0.8542	1.032	0.6272	1.095
NPSR1/AAA1	rs13247717	0.8603	1.017	0.2319	1.136
MS4A2	rs512555	0.8663	0.9803	0.7145	0.9523
ADRB2	rs4705284	0.8725	0.9655	0.8553	1.045
NOS1	rs2293048	0.873493	1	0.6453	1.08
IL4R	rs3024530	0.8785	1.014	0.8677	0.9829
SCGB1A1	rs3017101	0.8794	1.02	0.719	1.039
NPSR1/AAA1	rs736295	0.8814	0.985	0.4155	0.9113
NPSR1/AAA1	rs1362182	0.8871	0.9545	0.5585	0.796
IL10	rs6692511	0.8885	1.014	0.7973	0.9721
IL4R	rs4787956	0.8973	1.012	0.849	0.9805
NPSR1/AAA1	rs10227970	0.8981	0.9882	0.3453	0.9062
IL10	rs3024505	0.9016	0.9621	0.5391	0.7956
ADRB2	rs888956	0.9039	1.03	0.8779	0.9578
ADRB2	rs10066266	0.906	1.013	0.7669	1.037
STAT6	rs841718	0.9079	1.011	0.5588	0.9368
NPSR1/AAA1	rs318583	0.9089	1.012	0.9115	1.013
NPSR1	rs329580	0.9126	0.9883	0.6657	0.9495
NOS1	rs816347	0.913593	1.07	0.8633	1.033
CTLA4	rs231757	0.9152	0.985	0.9369	0.9875
ADRB2	rs12654778	0.9159	0.9901	0.3892	1.095
NOS1	rs1093329	0.916492	0.75	0.7242	1.038
NOS1	rs7295972	0.916531	1.01	0.8507	1.02
NPSR1/AAA1	rs2041175	0.922	0.9905	0.557	0.9372
NOS1	rs816353	0.924675	0.76	0.664	1.047
NPSR1	rs1419837	0.9258	0.9872	0.9669	1.006
NPSR1	rs11761197	0.936	0.9889	0.9953	1.001
NPSR1/AAA1	rs6947789	0.9461	0.9908	0.4518	0.8877
NPSR1/AAA1	rs12333710	0.9482	0.9931	0.6863	0.9528
NOS1	rs561712	0.951584	0.87	0.6418	1.057
NPSR1/AAA1	rs1419804	0.9524	0.9943	0.8076	0.9741
NPSR1/AAA1	rs1419810	0.9594	0.9953	0.6777	1.044
NPSR1/AAA1	rs1458549	0.96	0.9941	0.7768	0.9629
SCGB1A1	rs3110504	0.9605	1	0.9887	1.002
IL4R	rs1049631	0.9644	1.004	0.6333	0.9518
NPSR1/AAA1	rs13227318	0.9645	1.004	0.1926	1.15
NPSR1/AAA1	rs2893480	0.969	1.004	0.3031	1.116
NPSR1/AAA1	rs10951418	0.974	0.9969	0.3008	1.117
NPSR1/AAA1	rs1946120	0.9742	1.004	0.7041	0.947
NPSR1/AAA1	rs11983605	0.9847	0.9977	0.6485	0.9398
NOS1	rs3825102	0.985804	1.03	0.6202	1.059
SCGB1A1	rs3017095	0.9872	1	0.9769	1.003
NPSR1/AAA1	rs720253	0.9885	0.9982	0.6995	0.9469
NPSR1/AAA1	rs7800859	0.9916	0.9982	0.722	1.071
IL4R	rs3024685	0.9936	0.9993	0.6333	0.9518
ADRB2	rs17640419	0.9949	1.002	0.6887	0.8899
ADAM33	rs487377	0.9949	1.001	0.926	1.01
NPSR1	rs1859409	0.9966	1	0.681	0.9499
STAT6	rs324015	0.9976	0.9997	0.7559	1.033
NPSR1/AAA1	rs17169861	0.9977	0.9995	0.7541	1.063
*Association P-value for the allelic test
°Odds ratios (OR) were estimated by using the most commom allele as the referent
and are reported for each minor allele
